# Supplementary material for: Floral Volatile Organic Compounds of Mitchella repens (Rubiaceae)
Source: Plant Environ Interact. 2024 Dec 15;5(6):e70022. doi: 10.1002/pei3.70022 (PMC11646444; doi:10.1002/pei3.70022)
Supplement: Supplementary file 1 — Data S1. [file PEI3-5-e70022-s001.zip]

Archive with 4 entries (4 files):
- supp info Sample Chromatogram -Areas -NIST_excel.xlsx
- Supp info VOC profile normalized areas.xlsx
- supp info_Peak area vs Days after flowering.xlsx
- supp info_Sample Chromatograms-Areas-NIST_excel.xlsx
