# Supplementary material for: Floral Volatile Organic Compounds of Mitchella repens (Rubiaceae)
Source: Plant Environ Interact. 2024 Dec 15;5(6):e70022. doi: 10.1002/pei3.70022 (PMC11646444; doi:10.1002/pei3.70022)
Supplement: Supplementary file 1 — Data S1. [file PEI3-5-e70022-s001.zip › supp info Sample Chromatogram -Areas -NIST_excel.xlsx]

## Sheet: chromatogram VOC profile
Sample Chromatogram data of Pin Day 2 and a SPME Blank.
Path	File
D:\MassHunter\GCMS\2\murphy partridge\data\VOC profile SP 23\	230705 02 H D2 Reg P 60 D + RT.D
TIC: 230705 02 H D2 Reg P 60 D + RT.D\data.ms
230705 D2 P1			SPME Blank
Time	Area		Time	Area
0.093	7879		2.093	1329
0.099	6279		2.099	1831
0.105	7672		2.104	1849
0.111	6022		2.11	1528
0.116	6376		2.116	1853
0.122	6472		2.122	1627
0.128	6825		2.127	2278
0.134	6691		2.133	2138
0.139	6129		2.139	1694
0.145	6295		2.144	1327
0.151	5370		2.15	1386
0.156	5255		2.156	1406
0.162	5855		2.162	2286
0.168	6519		2.167	1619
0.174	5210		2.173	1209
0.179	5593		2.179	1893
0.185	5629		2.184	1636
0.191	4738		2.19	1314
0.196	5180		2.196	1401
0.202	6057		2.202	1223
0.208	5199		2.207	1785
0.214	4544		2.213	1435
0.219	5625		2.219	1752
0.225	5149		2.224	1546
0.231	3718		2.23	1710
0.237	4069		2.236	1148
0.242	4049		2.242	1738
0.248	4731		2.247	1383
0.254	4681		2.253	1447
0.259	4464		2.259	1374
0.265	3965		2.265	1503
0.271	4892		2.27	1423
0.277	4524		2.276	1267
0.282	4398		2.282	1526
0.288	4233		2.287	1430
0.294	3911		2.293	1630
0.299	4065		2.299	1406
0.305	3849		2.305	1252
0.311	3148		2.31	1305
0.317	4403		2.316	964
0.322	3756		2.322	991
0.328	3887		2.328	1529
0.334	4580		2.333	1265
0.34	3558		2.339	1689
0.345	4418		2.345	1411
0.351	3967		2.35	1647
0.357	2741		2.356	1375
0.362	2795		2.362	1328
0.368	3750		2.368	1358
0.374	2713		2.373	1550
0.38	3634		2.379	1857
0.385	3365		2.385	1533
0.391	3542		2.39	1276
0.397	3302		2.396	1432
0.402	4002		2.402	1043
0.408	2979		2.408	1421
0.414	3467		2.413	1526
0.42	2836		2.419	1487
0.425	4154		2.425	1420
0.431	3803		2.431	1171
0.437	3357		2.436	1155
0.443	2645		2.442	1463
0.448	3438		2.448	1587
0.454	4031		2.453	1338
0.46	3340		2.459	1478
0.465	3418		2.465	1339
0.471	3458		2.471	1412
0.477	2551		2.476	1514
0.483	3131		2.482	1288
0.488	3151		2.488	1550
0.494	3015		2.493	1144
0.5	3046		2.499	1690
0.505	3147		2.505	1082
0.511	2734		2.511	1100
0.517	2957		2.516	1158
0.523	3378		2.522	830
0.528	2968		2.528	1459
0.534	3214		2.534	1286
0.54	3991		2.539	1002
0.545	2758		2.545	1623
0.551	3905		2.551	1010
0.557	2773		2.556	1613
0.563	3836		2.562	1171
0.568	3392		2.568	1200
0.574	2349		2.574	1133
0.58	3155		2.579	1245
0.586	2644		2.585	866
0.591	3515		2.591	1191
0.597	2982		2.596	1458
0.603	3259		2.602	1161
0.608	3314		2.608	1308
0.614	2991		2.614	1131
0.62	3621		2.619	1524
0.626	3178		2.625	1133
0.631	2421		2.631	824
0.637	3433		2.636	1450
0.643	4252		2.642	1176
0.648	3617		2.648	1626
0.654	2329		2.654	1303
0.66	3632		2.659	995
0.666	1948		2.665	1142
0.671	2444		2.671	1330
0.677	2766		2.677	1642
0.683	2351		2.682	987
0.689	2401		2.688	1450
0.694	3254		2.694	2000
0.7	3269		2.699	963
0.706	2513		2.705	1106
0.711	2301		2.711	1278
0.717	2988		2.717	782
0.723	2063		2.722	1134
0.729	2950		2.728	1938
0.734	2316		2.734	1468
0.74	2150		2.739	1227
0.746	2140		2.745	1387
0.751	2730		2.751	1034
0.757	2352		2.757	1540
0.763	2669		2.762	1294
0.769	2629		2.768	1134
0.774	2746		2.774	1180
0.78	2550		2.78	1414
0.786	3114		2.785	2036
0.792	3652		2.791	1677
0.797	3141		2.797	1121
0.803	2019		2.802	1345
0.809	2268		2.808	1470
0.814	3304		2.814	1005
0.82	2837		2.82	1010
0.826	2309		2.825	1154
0.832	2385		2.831	1706
0.837	2276		2.837	1435
0.843	2842		2.842	1067
0.849	2782		2.848	1510
0.854	2167		2.854	1092
0.86	3126		2.86	1478
0.866	2901		2.865	1545
0.872	2329		2.871	1176
0.877	1884		2.877	1028
0.883	2926		2.883	1590
0.889	2378		2.888	1431
0.895	2481		2.894	1640
0.9	2730		2.9	1882
0.906	2776		2.905	1547
0.912	3184		2.911	1292
0.917	3526		2.917	1193
0.923	2909		2.923	1110
0.929	2986		2.928	1421
0.935	2859		2.934	1408
0.94	2461		2.94	1594
0.946	2211		2.945	1016
0.952	2785		2.951	1347
0.957	3330		2.957	1753
0.963	1733		2.963	1422
0.969	2174		2.968	1019
0.975	2883		2.974	1236
0.98	1711		2.98	1174
0.986	2292		2.986	1332
0.992	2337		2.991	1744
0.998	2476		2.997	1758
1.003	3348		3.003	1815
1.009	2783		3.008	1829
1.015	2663		3.014	1520
1.02	2734		3.02	770
1.026	2329		3.026	1593
1.032	3962		3.031	1574
1.038	2737		3.037	1262
1.043	2981		3.043	1248
1.049	2415		3.048	1085
1.055	1647		3.054	1534
1.06	2221		3.06	1391
1.066	2573		3.066	1213
1.072	2616		3.071	1224
1.078	2743		3.077	1232
1.083	2269		3.083	1423
1.089	2603		3.089	929
1.095	2826		3.094	1392
1.101	1738		3.1	742
1.106	2566		3.106	1327
1.112	1868		3.111	1023
1.118	2742		3.117	972
1.123	2532		3.123	1032
1.129	2434		3.129	1710
1.135	2182		3.134	1159
1.141	3505		3.14	1610
1.146	2048		3.146	1559
1.152	2315		3.151	1556
1.158	3040		3.157	1269
1.163	2098		3.163	1284
1.169	2363		3.169	968
1.175	1943		3.174	1223
1.181	3096		3.18	892
1.186	3086		3.186	1498
1.192	3152		3.192	767
1.198	3524		3.197	2023
1.204	5284		3.203	1136
1.209	7671		3.209	1625
1.215	10252		3.214	1320
1.221	10406		3.22	1419
1.226	27406		3.226	1498
1.232	36744		3.232	1230
1.238	40691		3.237	1228
1.244	42670		3.243	1122
1.249	43900		3.249	1144
1.255	41313		3.254	1298
1.261	42301		3.26	827
1.266	45388		3.266	1235
1.272	39119		3.272	874
1.278	40874		3.277	1530
1.284	40556		3.283	1190
1.289	38697		3.289	1611
1.295	39255		3.295	1680
1.301	41210		3.3	1342
1.307	40279		3.306	1271
1.312	41024		3.312	1330
1.318	38809		3.317	1613
1.324	38974		3.323	1615
1.329	40134		3.329	1958
1.335	38138		3.335	1525
1.341	158975		3.34	2116
1.347	298626		3.346	1261
1.352	83352		3.352	1122
1.358	45324		3.357	1136
1.364	42259		3.363	1264
1.369	42042		3.369	1568
1.375	40302		3.375	1382
1.381	39013		3.38	1308
1.387	39464		3.386	1647
1.392	40373		3.392	1400
1.398	40653		3.398	1767
1.404	41304		3.403	1554
1.41	37406		3.409	2164
1.415	39411		3.415	1664
1.421	38886		3.42	2118
1.427	37699		3.426	1850
1.432	38313		3.432	1262
1.438	39917		3.438	1628
1.444	36441		3.443	1326
1.45	37382		3.449	1275
1.455	37907		3.455	1872
1.461	38084		3.46	1375
1.467	35689		3.466	1302
1.472	36351		3.472	1930
1.478	35815		3.478	1436
1.484	37464		3.483	2068
1.49	35082		3.489	1291
1.495	35354		3.495	1407
1.501	34333		3.501	1543
1.507	35311		3.506	2056
1.513	33122		3.512	1866
1.518	35386		3.518	1515
1.524	35280		3.523	1927
1.53	37213		3.529	1664
1.535	36831		3.535	1704
1.541	37689		3.541	1634
1.547	35381		3.546	1949
1.553	36376		3.552	1917
1.558	33772		3.558	1823
1.564	32965		3.563	2176
1.57	37966		3.569	2324
1.575	34798		3.575	2233
1.581	35300		3.581	1947
1.587	33110		3.586	1973
1.593	33583		3.592	2280
1.598	32357		3.598	1878
1.604	35799		3.604	2134
1.61	32628		3.609	2422
1.616	33511		3.615	2589
1.621	34889		3.621	2275
1.627	34219		3.626	1890
1.633	33924		3.632	2041
1.638	33927		3.638	1979
1.644	33398		3.644	1791
1.65	33678		3.649	2012
1.656	33489		3.655	2500
1.661	32719		3.661	2482
1.667	31349		3.666	2129
1.673	33063		3.672	2636
1.678	32009		3.678	2181
1.684	33086		3.684	2624
1.69	31394		3.689	1894
1.696	32017		3.695	2319
1.701	31711		3.701	2296
1.707	31355		3.707	2857
1.713	33615		3.712	2526
1.719	30483		3.718	2727
1.724	34133		3.724	2686
1.73	32843		3.729	2794
1.736	32116		3.735	2509
1.741	31994		3.741	2487
1.747	33640		3.747	2233
1.753	32195		3.752	2270
1.759	31790		3.758	2879
1.764	29896		3.764	2743
1.77	30931		3.769	2693
1.776	30450		3.775	2271
1.781	31508		3.781	2413
1.787	30815		3.787	2729
1.793	30766		3.792	2406
1.799	30878		3.798	2567
1.804	28879		3.804	2422
1.81	32305		3.81	2216
1.816	31278		3.815	2316
1.822	30677		3.821	2276
1.827	31895		3.827	2351
1.833	31513		3.832	2217
1.839	29660		3.838	2448
1.844	32037		3.844	2474
1.85	32809		3.85	3182
1.856	30664		3.855	2416
1.862	31924		3.861	2160
1.867	31044		3.867	2639
1.873	30035		3.872	2317
1.879	30892		3.878	3154
1.884	32362		3.884	2772
1.89	31487		3.89	2261
1.896	31100		3.895	2224
1.902	31559		3.901	2966
1.907	30329		3.907	2821
1.913	30742		3.913	2714
1.919	32610		3.918	2209
1.925	32240		3.924	2325
1.93	32272		3.93	2906
1.936	30804		3.935	2916
1.942	31671		3.941	2880
1.947	32911		3.947	3043
1.953	31005		3.953	2856
1.959	31094		3.958	2528
1.965	31317		3.964	2737
1.97	31821		3.97	3225
1.976	32385		3.975	2734
1.982	32381		3.981	2542
1.987	32413		3.987	2973
1.993	32017		3.993	2891
1.999	35471		3.998	3177
2.005	34969		4.004	2639
2.01	36698		4.01	2982
2.016	37856		4.016	3228
2.022	39789		4.021	2736
2.027	39818		4.027	2962
2.033	38771		4.033	3113
2.039	41971		4.038	2486
2.045	42878		4.044	2875
2.05	43616		4.05	3341
2.056	44136		4.056	2364
2.062	45103		4.061	2551
2.068	46857		4.067	2741
2.073	46223		4.073	2693
2.079	47926		4.078	2789
2.085	49161		4.084	2916
2.09	48833		4.09	2912
2.096	47911		4.096	3032
2.102	46109		4.101	3177
2.108	47403		4.107	3021
2.113	48887		4.113	3636
2.119	47866		4.119	3839
2.125	48379		4.124	3491
2.131	48267		4.13	3282
2.136	55837		4.136	2780
2.142	58950		4.141	2900
2.148	57804		4.147	3365
2.153	54486		4.153	3408
2.159	54602		4.159	2567
2.165	50383		4.164	3791
2.171	51653		4.17	3473
2.176	49878		4.176	4160
2.182	49765		4.181	3780
2.188	49225		4.187	2975
2.193	47289		4.193	2792
2.199	46467		4.199	3422
2.205	49881		4.204	3234
2.211	46629		4.21	3086
2.216	47295		4.216	3383
2.222	49989		4.221	3246
2.228	50872		4.227	2912
2.233	49372		4.233	3405
2.239	47860		4.239	3755
2.245	50114		4.244	3345
2.251	50237		4.25	2928
2.256	49913		4.256	3961
2.262	50921		4.262	3530
2.268	49878		4.267	3594
2.274	50728		4.273	3823
2.279	53330		4.279	2839
2.285	56255		4.284	3067
2.291	59646		4.29	3451
2.296	62521		4.296	3787
2.302	63870		4.302	3461
2.308	65942		4.307	2934
2.314	62311		4.313	3257
2.319	62282		4.319	4022
2.325	61069		4.324	3482
2.331	67941		4.33	3314
2.336	75345		4.336	3678
2.342	71890		4.342	2727
2.348	67965		4.347	3508
2.354	60124		4.353	3816
2.359	60538		4.359	3829
2.365	59468		4.365	3559
2.371	56271		4.37	3483
2.377	55383		4.376	3187
2.382	57958		4.382	3253
2.388	56200		4.387	3552
2.394	55474		4.393	3228
2.399	54983		4.399	3754
2.405	53672		4.405	3183
2.411	54065		4.41	3669
2.417	53927		4.416	3168
2.422	52277		4.422	3077
2.428	50238		4.427	3433
2.434	51023		4.433	3311
2.439	49024		4.439	3869
2.445	51855		4.445	3205
2.451	51922		4.45	3141
2.457	47656		4.456	3844
2.462	50154		4.462	3550
2.468	49761		4.468	3493
2.474	51892		4.473	3399
2.48	50092		4.479	3546
2.485	50337		4.485	3874
2.491	50931		4.49	3745
2.497	52340		4.496	4003
2.502	50479		4.502	2882
2.508	54534		4.508	3911
2.514	55288		4.513	3530
2.52	57510		4.519	3858
2.525	60164		4.525	3322
2.531	59742		4.53	3675
2.537	61842		4.536	3371
2.542	58618		4.542	4776
2.548	60256		4.548	3388
2.554	59444		4.553	3915
2.56	56185		4.559	4104
2.565	53655		4.565	4330
2.571	55741		4.571	3254
2.577	50475		4.576	4354
2.583	51721		4.582	3494
2.588	49119		4.588	3183
2.594	48821		4.593	3021
2.6	47772		4.599	3589
2.605	47300		4.605	3172
2.611	45210		4.611	3790
2.617	47442		4.616	4100
2.623	46917		4.622	3300
2.628	51508		4.628	3797
2.634	52660		4.633	3386
2.64	56068		4.639	2808
2.645	61236		4.645	3897
2.651	60695		4.651	3226
2.657	58625		4.656	3968
2.663	50697		4.662	4090
2.668	47410		4.668	3623
2.674	43007		4.674	3821
2.68	43765		4.679	4212
2.686	39086		4.685	3775
2.691	38303		4.691	3991
2.697	37961		4.696	3463
2.703	36569		4.702	3632
2.708	35546		4.708	4012
2.714	35606		4.714	4271
2.72	32589		4.719	4569
2.726	34576		4.725	4166
2.731	32930		4.731	3861
2.737	33969		4.736	3763
2.743	33228		4.742	3305
2.748	33586		4.748	3473
2.754	33870		4.754	4530
2.76	32501		4.759	3101
2.766	31278		4.765	3923
2.771	31869		4.771	3758
2.777	28699		4.777	3327
2.783	30368		4.782	4326
2.789	29559		4.788	4208
2.794	28287		4.794	4398
2.8	30810		4.799	4311
2.806	28991		4.805	4185
2.811	28443		4.811	3978
2.817	28169		4.817	3952
2.823	28358		4.822	4128
2.829	28869		4.828	3808
2.834	27825		4.834	3935
2.84	28932		4.839	3463
2.846	28637		4.845	3838
2.851	27151		4.851	3906
2.857	27505		4.857	4185
2.863	26564		4.862	3904
2.869	27279		4.868	3857
2.874	26638		4.874	3930
2.88	27643		4.88	3105
2.886	28395		4.885	4271
2.892	26950		4.891	3398
2.897	25127		4.897	3423
2.903	29547		4.902	3563
2.909	25113		4.908	3855
2.914	27829		4.914	4402
2.92	25861		4.92	3549
2.926	25688		4.925	3285
2.932	26126		4.931	4434
2.937	25683		4.937	3904
2.943	27283		4.942	4182
2.949	27875		4.948	3584
2.954	28156		4.954	4178
2.96	26914		4.96	4033
2.966	27370		4.965	4219
2.972	27724		4.971	3350
2.977	26023		4.977	3930
2.983	26361		4.983	4581
2.989	27298		4.988	4176
2.995	25177		4.994	4105
3	26540		5	3542
3.006	27287		5.005	3532
3.012	25515		5.011	3866
3.017	25762		5.017	3873
3.023	27135		5.023	3556
3.029	25535		5.028	4171
3.035	24325		5.034	3742
3.04	26150		5.04	3583
3.046	26841		5.045	3264
3.052	25100		5.051	4262
3.057	25817		5.057	4396
3.063	25904		5.063	3682
3.069	25292		5.068	3564
3.075	23832		5.074	3144
3.08	25715		5.08	3636
3.086	26870		5.086	3893
3.092	24802		5.091	3710
3.098	27459		5.097	3895
3.103	24941		5.103	4535
3.109	24232		5.108	4393
3.115	25252		5.114	3374
3.12	25692		5.12	3758
3.126	25261		5.126	3807
3.132	26907		5.131	3702
3.138	25081		5.137	4075
3.143	26653		5.143	4399
3.149	25252		5.148	3792
3.155	26067		5.154	3703
3.16	25311		5.16	4326
3.166	25048		5.166	4870
3.172	25033		5.171	3613
3.178	26779		5.177	3707
3.183	25452		5.183	3686
3.189	23252		5.189	4068
3.195	27112		5.194	5048
3.201	23886		5.2	4220
3.206	24284		5.206	4376
3.212	24803		5.211	3526
3.218	27767		5.217	3803
3.223	23790		5.223	4070
3.229	23924		5.229	4286
3.235	26557		5.234	4190
3.241	24314		5.24	4147
3.246	25476		5.246	4495
3.252	26443		5.251	3841
3.258	26140		5.257	4254
3.263	23762		5.263	4688
3.269	23462		5.269	3838
3.275	24518		5.274	4325
3.281	24468		5.28	3838
3.286	23844		5.286	3968
3.292	23938		5.292	4511
3.298	23859		5.297	4299
3.304	25672		5.303	3896
3.309	24802		5.309	4215
3.315	22520		5.314	4353
3.321	22997		5.32	4759
3.326	27889		5.326	5057
3.332	24289		5.332	4480
3.338	25006		5.337	3984
3.344	22557		5.343	3879
3.349	24333		5.349	4821
3.355	24824		5.354	3782
3.361	22513		5.36	4870
3.366	24074		5.366	4867
3.372	24465		5.372	4555
3.378	26931		5.377	3937
3.384	24195		5.383	4586
3.389	24749		5.389	4435
3.395	23775		5.395	4266
3.401	23652		5.4	4417
3.407	24188		5.406	4788
3.412	24838		5.412	4409
3.418	23811		5.417	4576
3.424	25325		5.423	4780
3.429	25172		5.429	4754
3.435	25401		5.435	4065
3.441	24669		5.44	4231
3.447	22624		5.446	4690
3.452	23881		5.452	4138
3.458	23836		5.457	4328
3.464	25088		5.463	4385
3.469	24634		5.469	4535
3.475	23908		5.475	4604
3.481	25057		5.48	4744
3.487	24030		5.486	4864
3.492	23607		5.492	4486
3.498	24352		5.498	4451
3.504	24290		5.503	4845
3.51	25564		5.509	4655
3.515	24962		5.515	3955
3.521	23907		5.52	4473
3.527	23489		5.526	4630
3.532	24368		5.532	4660
3.538	21990		5.538	4267
3.544	24267		5.543	4478
3.55	22803		5.549	5104
3.555	22157		5.555	4531
3.561	22815		5.56	4361
3.567	25209		5.566	4633
3.572	25082		5.572	5153
3.578	22644		5.578	4077
3.584	22777		5.583	4480
3.59	22176		5.589	3749
3.595	22715		5.595	4987
3.601	20054		5.601	4565
3.607	21649		5.606	4282
3.613	24990		5.612	5254
3.618	23750		5.618	4829
3.624	22857		5.623	4546
3.63	22000		5.629	4644
3.635	24077		5.635	4280
3.641	23296		5.641	4654
3.647	25000		5.646	4538
3.653	23547		5.652	5004
3.658	24448		5.658	4186
3.664	22628		5.663	4283
3.67	24492		5.669	5130
3.675	21930		5.675	4513
3.681	23280		5.681	4272
3.687	22991		5.686	4692
3.693	22427		5.692	4639
3.698	23476		5.698	5693
3.704	23133		5.704	4342
3.71	21890		5.709	4898
3.716	23540		5.715	5260
3.721	21808		5.721	4552
3.727	22069		5.726	4960
3.733	22625		5.732	5319
3.738	22913		5.738	4373
3.744	21836		5.744	4700
3.75	22821		5.749	5049
3.756	22098		5.755	4404
3.761	21547		5.761	4620
3.767	23412		5.766	5229
3.773	23249		5.772	4765
3.778	23565		5.778	5401
3.784	23031		5.784	5511
3.79	23730		5.789	5899
3.796	24974		5.795	5337
3.801	24391		5.801	4577
3.807	23605		5.807	4706
3.813	24075		5.812	4296
3.819	21824		5.818	5056
3.824	22955		5.824	4300
3.83	22874		5.829	4802
3.836	21862		5.835	4979
3.841	22639		5.841	4682
3.847	23137		5.847	4745
3.853	21610		5.852	5247
3.859	22989		5.858	4947
3.864	23006		5.864	5337
3.87	24310		5.869	4783
3.876	22370		5.875	4896
3.881	24051		5.881	5189
3.887	22007		5.887	4428
3.893	23107		5.892	5207
3.899	22832		5.898	5327
3.904	24521		5.904	4260
3.91	22244		5.91	4691
3.916	22388		5.915	4942
3.922	23009		5.921	4371
3.927	23866		5.927	4726
3.933	21784		5.932	4631
3.939	22564		5.938	5182
3.944	24195		5.944	5051
3.95	22631		5.95	5343
3.956	24193		5.955	5283
3.962	22536		5.961	5324
3.967	21823		5.967	4577
3.973	24443		5.972	5106
3.979	21216		5.978	5194
3.984	22280		5.984	5387
3.99	22327		5.99	5140
3.996	21482		5.995	5062
4.002	23645		6.001	4988
4.007	22492		6.007	4870
4.013	20794		6.013	4952
4.019	22578		6.018	5203
4.024	23948		6.024	4456
4.03	22541		6.03	5021
4.036	22123		6.035	5083
4.042	24199		6.041	4219
4.047	26260		6.047	5255
4.053	28284		6.053	5934
4.059	31226		6.058	4850
4.065	30703		6.064	5568
4.07	35977		6.07	5265
4.076	39368		6.075	5441
4.082	43609		6.081	4647
4.087	44003		6.087	5200
4.093	47317		6.093	6331
4.099	61817		6.098	5201
4.105	47150		6.104	4677
4.11	50029		6.11	5141
4.116	60668		6.115	5626
4.122	60057		6.121	5333
4.127	46721		6.127	4928
4.133	30939		6.133	5057
4.139	24341		6.138	4750
4.145	21271		6.144	4447
4.15	19551		6.15	4867
4.156	17819		6.156	5968
4.162	17822		6.161	5089
4.168	15508		6.167	4568
4.173	14817		6.173	5045
4.179	14231		6.178	5434
4.185	13072		6.184	5095
4.19	12442		6.19	5767
4.196	13100		6.196	5574
4.202	11270		6.201	5632
4.208	11209		6.207	5629
4.213	11794		6.213	5714
4.219	11901		6.218	5155
4.225	8702		6.224	5615
4.23	9251		6.23	5408
4.236	10406		6.236	4962
4.242	9863		6.241	5074
4.248	9877		6.247	5182
4.253	7950		6.253	5066
4.259	8544		6.259	5445
4.265	8505		6.264	5314
4.271	8578		6.27	5390
4.276	8718		6.276	5061
4.282	8477		6.281	5710
4.288	8612		6.287	4857
4.293	7476		6.293	5880
4.299	8144		6.299	5363
4.305	7730		6.304	5500
4.311	7822		6.31	5520
4.316	6403		6.316	6193
4.322	6754		6.321	5237
4.328	6464		6.327	5683
4.333	6057		6.333	5742
4.339	6481		6.339	5729
4.345	6677		6.344	5820
4.351	7056		6.35	5542
4.356	6004		6.356	5756
4.362	6664		6.362	5358
4.368	6193		6.367	5576
4.374	6008		6.373	5332
4.379	5371		6.379	6566
4.385	6121		6.384	5133
4.391	7356		6.39	5796
4.396	6103		6.396	5331
4.402	6462		6.402	5982
4.408	5146		6.407	4913
4.414	5554		6.413	5532
4.419	5328		6.419	6036
4.425	6428		6.424	6457
4.431	5413		6.43	5805
4.436	5193		6.436	6074
4.442	5197		6.442	5611
4.448	5811		6.447	6454
4.454	6591		6.453	6195
4.459	5038		6.459	6083
4.465	4775		6.465	6252
4.471	4783		6.47	5810
4.477	5088		6.476	5830
4.482	5261		6.482	5892
4.488	5216		6.487	5259
4.494	4685		6.493	5439
4.499	5332		6.499	5787
4.505	4610		6.505	5571
4.511	5382		6.51	5928
4.517	4860		6.516	6034
4.522	4944		6.522	5914
4.528	5456		6.527	5749
4.534	4046		6.533	6225
4.539	5500		6.539	5121
4.545	4688		6.545	6020
4.551	4296		6.55	6697
4.557	4614		6.556	5131
4.562	4582		6.562	5621
4.568	4490		6.568	6276
4.574	5122		6.573	6491
4.58	4519		6.579	6084
4.585	4520		6.585	6087
4.591	4775		6.59	5392
4.597	4673		6.596	5478
4.602	3862		6.602	6205
4.608	4180		6.608	5577
4.614	4254		6.613	5609
4.62	3434		6.619	6191
4.625	3628		6.625	6687
4.631	4182		6.63	5824
4.637	3709		6.636	6620
4.642	4334		6.642	5776
4.648	4545		6.648	6208
4.654	4349		6.653	6506
4.66	4064		6.659	5581
4.665	4060		6.665	5999
4.671	2989		6.671	6794
4.677	4392		6.676	6323
4.683	4145		6.682	6009
4.688	3883		6.688	6470
4.694	4212		6.693	6774
4.7	3814		6.699	6320
4.705	4900		6.705	6924
4.711	4032		6.711	6900
4.717	3821		6.716	6297
4.723	3767		6.722	7009
4.728	3869		6.728	7329
4.734	4249		6.733	6720
4.74	3388		6.739	7586
4.745	3652		6.745	6924
4.751	3681		6.751	7413
4.757	3293		6.756	8246
4.763	3174		6.762	7985
4.768	3213		6.768	8519
4.774	4227		6.774	9738
4.78	3860		6.779	11180
4.786	3548		6.785	11324
4.791	4094		6.791	11605
4.797	3653		6.796	12627
4.803	4133		6.802	13936
4.808	3521		6.808	14977
4.814	3376		6.814	14916
4.82	4002		6.819	17690
4.826	3805		6.825	17534
4.831	3435		6.831	18894
4.837	3839		6.836	20696
4.843	3616		6.842	21195
4.848	3933		6.848	22031
4.854	3625		6.854	21375
4.86	4205		6.859	22200
4.866	4474		6.865	22632
4.871	3846		6.871	24994
4.877	2939		6.877	26067
4.883	3215		6.882	27386
4.889	3561		6.888	27365
4.894	3662		6.894	27807
4.9	4146		6.899	29827
4.906	3475		6.905	28909
4.911	3173		6.911	30879
4.917	3294		6.917	30322
4.923	3018		6.922	31375
4.929	2581		6.928	32954
4.934	2828		6.934	33684
4.94	2906		6.939	32322
4.946	2893		6.945	34297
4.951	3001		6.951	35297
4.957	3547		6.957	34048
4.963	2672		6.962	34283
4.969	2818		6.968	36190
4.974	3011		6.974	36946
4.98	3200		6.98	38392
4.986	2990		6.985	37195
4.992	2591		6.991	36544
4.997	3449		6.997	38876
5.003	2911		7.002	38577
5.009	2621		7.008	39330
5.014	2646		7.014	41672
5.02	2747		7.02	38368
5.026	2367		7.025	42715
5.032	2765		7.031	40862
5.037	2607		7.037	41574
5.043	1878		7.042	40924
5.049	2363		7.048	41235
5.054	2874		7.054	40564
5.06	3243		7.06	42107
5.066	3888		7.065	40462
5.072	2749		7.071	42995
5.077	2309		7.077	43903
5.083	2858		7.083	44286
5.089	2251		7.088	43716
5.095	2745		7.094	43041
5.1	2910		7.1	44680
5.106	2420		7.105	44324
5.112	2904		7.111	46561
5.117	2310		7.117	46174
5.123	2641		7.123	46508
5.129	2025		7.128	47081
5.135	2955		7.134	44558
5.14	2608		7.14	46839
5.146	2581		7.145	45787
5.152	2250		7.151	45315
5.157	2521		7.157	48601
5.163	2184		7.163	46098
5.169	2443		7.168	46859
5.175	1977		7.174	47523
5.18	2467		7.18	47821
5.186	1911		7.186	48231
5.192	2853		7.191	47919
5.198	1850		7.197	47508
5.203	2439		7.203	49942
5.209	1978		7.208	49864
5.215	2760		7.214	49334
5.22	2166		7.22	47673
5.226	1760		7.226	50214
5.232	3133		7.231	49243
5.238	2011		7.237	49648
5.243	3023		7.243	48522
5.249	2425		7.248	47215
5.255	2315		7.254	48928
5.26	2878		7.26	48648
5.266	2102		7.266	49190
5.272	2565		7.271	52091
5.278	3023		7.277	52379
5.283	2630		7.283	51064
5.289	2076		7.289	50192
5.295	2705		7.294	51751
5.301	2617		7.3	51505
5.306	2333		7.306	51162
5.312	2147		7.311	51594
5.318	2252		7.317	54586
5.323	2473		7.323	50464
5.329	1951		7.329	53745
5.335	2215		7.334	51082
5.341	2398		7.34	51702
5.346	2329		7.346	52122
5.352	2726		7.351	50284
5.358	2453		7.357	52697
5.363	2389		7.363	53769
5.369	2056		7.369	53977
5.375	3203		7.374	53420
5.381	2427		7.38	50606
5.386	2299		7.386	53459
5.392	2831		7.392	51036
5.398	2516		7.397	52120
5.404	2025		7.403	52753
5.409	2464		7.409	50718
5.415	2704		7.414	52672
5.421	2449		7.42	52825
5.426	2928		7.426	55598
5.432	2732		7.432	54475
5.438	2128		7.437	54600
5.444	1762		7.443	53575
5.449	1873		7.449	54223
5.455	2533		7.454	55561
5.461	2789		7.46	55448
5.466	2243		7.466	52939
5.472	2745		7.472	55004
5.478	2271		7.477	53954
5.484	2998		7.483	53335
5.489	2919		7.489	56183
5.495	1827		7.495	54708
5.501	2306		7.5	55018
5.507	1917		7.506	56775
5.512	3051		7.512	54054
5.518	2208		7.517	54364
5.524	1846		7.523	53889
5.529	2040		7.529	55664
5.535	2226		7.535	54998
5.541	2619		7.54	56153
5.547	2246		7.546	55705
5.552	2100		7.552	54664
5.558	2707		7.557	54809
5.564	2200		7.563	58104
5.569	2408		7.569	55474
5.575	3088		7.575	53190
5.581	2288		7.58	55483
5.587	2131		7.586	56756
5.592	2303		7.592	55670
5.598	2271		7.598	56988
5.604	2341		7.603	55138
5.61	2171		7.609	57908
5.615	2539		7.615	57731
5.621	2420		7.62	57720
5.627	2700		7.626	56550
5.632	2341		7.632	57845
5.638	2022		7.638	58339
5.644	2642		7.643	56196
5.65	1847		7.649	56689
5.655	1906		7.655	56531
5.661	1848		7.66	55764
5.667	2355		7.666	56734
5.672	2282		7.672	58321
5.678	2455		7.678	55558
5.684	1840		7.683	57025
5.69	2411		7.689	57716
5.695	1686		7.695	55854
5.701	2244		7.701	56779
5.707	1916		7.706	58779
5.712	1894		7.712	59742
5.718	1584		7.718	59368
5.724	1801		7.723	55904
5.73	1832		7.729	58686
5.735	2308		7.735	59375
5.741	2421		7.741	58477
5.747	1854		7.746	60655
5.753	1846		7.752	57781
5.758	1987		7.758	57750
5.764	2278		7.763	59358
5.77	1895		7.769	57830
5.775	2209		7.775	59207
5.781	2008		7.781	58585
5.787	2293		7.786	60024
5.793	2140		7.792	57487
5.798	2400		7.798	59839
5.804	2369		7.803	57300
5.81	1892		7.809	59047
5.815	2222		7.815	57956
5.821	1859		7.821	59109
5.827	1703		7.826	60571
5.833	2205		7.832	60339
5.838	2671		7.838	60177
5.844	1947		7.844	59669
5.85	2438		7.849	61662
5.856	1960		7.855	61476
5.861	2257		7.861	60137
5.867	1251		7.866	61699
5.873	1639		7.872	60648
5.878	2286		7.878	57804
5.884	2268		7.884	59246
5.89	2661		7.889	58284
5.896	1784		7.895	59107
5.901	1957		7.901	59475
5.907	2354		7.906	60848
5.913	2180		7.912	60203
5.918	2345		7.918	59801
5.924	1902		7.924	59144
5.93	2262		7.929	60566
5.936	2170		7.935	63181
5.941	2085		7.941	62114
5.947	2157		7.947	61917
5.953	1738		7.952	62393
5.959	2321		7.958	61634
5.964	2671		7.964	60615
5.97	1810		7.969	61688
5.976	2715		7.975	64443
5.981	2630		7.981	59382
5.987	2471		7.987	59962
5.993	2475		7.992	61358
5.999	1842		7.998	61043
6.004	2213		8.004	64840
6.01	2708		8.009	62925
6.016	1509		8.015	61229
6.021	3070		8.021	61091
6.027	2441		8.027	63416
6.033	2047		8.032	60830
6.039	2603		8.038	64623
6.044	2531		8.044	62738
6.05	3332		8.05	62422
6.056	2262		8.055	62315
6.062	3178		8.061	65875
6.067	2216		8.067	62890
6.073	2901		8.072	62987
6.079	2720		8.078	62514
6.084	2964		8.084	62495
6.09	1760		8.09	60877
6.096	2057		8.095	62220
6.102	2500		8.101	62710
6.107	3113		8.107	64165
6.113	2840		8.112	62212
6.119	2603		8.118	65192
6.124	3095		8.124	62956
6.13	2437		8.13	62767
6.136	1906		8.135	63004
6.142	2691		8.141	64972
6.147	2267		8.147	64365
6.153	1967		8.153	63436
6.159	1949		8.158	64364
6.165	3385		8.164	64067
6.17	2651		8.17	63530
6.176	2838		8.175	62895
6.182	2635		8.181	61463
6.187	2243		8.187	64270
6.193	2864		8.193	63848
6.199	3153		8.198	64426
6.205	2613		8.204	63086
6.21	2870		8.21	63942
6.216	3073		8.215	66724
6.222	2714		8.221	63240
6.227	2106		8.227	63235
6.233	2598		8.233	64289
6.239	2129		8.238	64923
6.245	3282		8.244	66499
6.25	2116		8.25	64208
6.256	2904		8.256	64582
6.262	3144		8.261	63456
6.268	3063		8.267	67299
6.273	2959		8.273	62059
6.279	3332		8.278	63611
6.285	2967		8.284	63204
6.29	2994		8.29	67588
6.296	3001		8.296	64800
6.302	2548		8.301	66516
6.308	3546		8.307	64283
6.313	2725		8.313	63537
6.319	2458		8.318	64764
6.325	2875		8.324	64438
6.33	2449		8.33	64474
6.336	3207		8.336	65393
6.342	2924		8.341	64538
6.348	2904		8.347	61876
6.353	3693		8.353	64988
6.359	2967		8.359	64651
6.365	3425		8.364	65056
6.371	3209		8.37	66877
6.376	3077		8.376	66801
6.382	3210		8.381	66244
6.388	3712		8.387	66362
6.393	3687		8.393	65369
6.399	3522		8.399	65813
6.405	3146		8.404	66887
6.411	4689		8.41	65743
6.416	3614		8.416	64407
6.422	3675		8.421	67623
6.428	3808		8.427	62497
6.433	3950		8.433	64852
6.439	3631		8.439	63400
6.445	3760		8.444	66190
6.451	4121		8.45	65316
6.456	3734		8.456	64982
6.462	4127		8.462	65503
6.468	3382		8.467	66012
6.474	3587		8.473	67428
6.479	4014		8.479	67985
6.485	4968		8.484	66248
6.491	5279		8.49	69504
6.496	5262		8.496	66863
6.502	5003		8.502	67284
6.508	4692		8.507	68571
6.514	4950		8.513	68140
6.519	4981		8.519	67692
6.525	4996		8.524	68512
6.531	4284		8.53	68704
6.536	4879		8.536	68824
6.542	5828		8.542	68278
6.548	5343		8.547	67774
6.554	5562		8.553	65987
6.559	5249		8.559	69004
6.565	5863		8.565	69234
6.571	5723		8.57	67860
6.577	6032		8.576	68113
6.582	6197		8.582	69295
6.588	7373		8.587	65978
6.594	6411		8.593	64441
6.599	7561		8.599	67917
6.605	7426		8.605	66152
6.611	7781		8.61	67536
6.617	8595		8.616	68902
6.622	10605		8.622	68130
6.628	12954		8.627	67716
6.634	17518		8.633	67221
6.639	20306		8.639	68390
6.645	29100		8.645	67292
6.651	36069		8.65	70106
6.657	45892		8.656	68458
6.662	51486		8.662	71354
6.668	55772		8.668	68957
6.674	60488		8.673	69585
6.68	59609		8.679	72092
6.685	58552		8.685	68020
6.691	56166		8.69	70677
6.697	54791		8.696	69889
6.702	52621		8.702	68802
6.708	52014		8.708	68383
6.714	55603		8.713	67519
6.72	58867		8.719	68961
6.725	67181		8.725	68527
6.731	78902		8.73	71277
6.737	95038		8.736	71055
6.742	116192		8.742	66856
6.748	134322		8.748	68652
6.754	151996		8.753	69913
6.76	163855		8.759	70576
6.765	177027		8.765	71154
6.771	180108		8.771	70056
6.777	183696		8.776	69697
6.783	185524		8.782	69644
6.788	189156		8.788	68697
6.794	191524		8.793	72274
6.8	193973		8.799	72056
6.805	188928		8.805	70934
6.811	192788		8.811	68785
6.817	196131		8.816	70206
6.823	192793		8.822	71975
6.828	197094		8.828	69824
6.834	197288		8.833	68112
6.84	199828		8.839	68939
6.845	203445		8.845	72920
6.851	207201		8.851	71362
6.857	208601		8.856	72794
6.863	211826		8.862	72081
6.868	211497		8.868	70578
6.874	214000		8.874	70205
6.88	214909		8.879	72751
6.886	216060		8.885	70199
6.891	217542		8.891	68621
6.897	220498		8.896	72927
6.903	221267		8.902	70125
6.908	219992		8.908	67744
6.914	221027		8.914	71448
6.92	225341		8.919	70163
6.926	223555		8.925	71317
6.931	222731		8.931	70548
6.937	221032		8.936	71535
6.943	220748		8.942	74025
6.948	220629		8.948	71153
6.954	224096		8.954	72536
6.96	221941		8.959	72634
6.966	221824		8.965	72863
6.971	221447		8.971	68891
6.977	219581		8.976	71022
6.983	217665		8.982	72044
6.989	219340		8.988	73072
6.994	220195		8.994	73647
7	219278		8.999	72334
7.006	217456		9.005	71803
7.011	212096		9.011	71461
7.017	218365		9.017	71651
7.023	215481		9.022	71794
7.029	216946		9.028	72294
7.034	213730		9.034	71797
7.04	213658		9.039	72062
7.046	215762		9.045	71239
7.051	212497		9.051	70420
7.057	211322		9.057	71878
7.063	211336		9.062	71492
7.069	209179		9.068	75470
7.074	207448		9.074	75005
7.08	207174		9.08	74294
7.086	203448		9.085	74019
7.091	195083		9.091	72744
7.097	193923		9.097	70256
7.103	186640		9.102	72698
7.109	177786		9.108	74877
7.114	159986		9.114	76253
7.12	151021		9.12	72505
7.126	138367		9.125	73268
7.132	127237		9.131	75039
7.137	112478		9.137	74754
7.143	105710		9.142	73729
7.149	93278		9.148	73282
7.154	85694		9.154	74833
7.16	74792		9.16	74457
7.166	68344		9.165	72381
7.172	61288		9.171	73788
7.177	57319		9.177	76386
7.183	50929		9.183	73749
7.189	46987		9.188	74223
7.195	45284		9.194	75198
7.2	42135		9.2	72676
7.206	40698		9.205	72609
7.212	38615		9.211	71919
7.217	36570		9.217	73225
7.223	34628		9.223	73656
7.229	32319		9.228	72215
7.235	32601		9.234	72090
7.24	30509		9.24	69844
7.246	30072		9.245	67379
7.252	29041		9.251	67777
7.257	27199		9.257	63077
7.263	27051		9.263	62945
7.269	25375		9.268	60289
7.275	25878		9.274	61030
7.28	24971		9.28	56365
7.286	24557		9.286	53820
7.292	24324		9.291	54109
7.298	24012		9.297	51929
7.303	23519		9.303	51700
7.309	23239		9.308	48833
7.315	22653		9.314	45240
7.32	22945		9.32	44373
7.326	22784		9.326	43626
7.332	22477		9.331	41889
7.338	21135		9.337	42189
7.343	21500		9.343	38277
7.349	21365		9.348	38873
7.355	19702		9.354	37474
7.36	20285		9.36	36801
7.366	18897		9.366	35924
7.372	21211		9.371	33294
7.378	20670		9.377	34470
7.383	20145		9.383	31456
7.389	19199		9.389	31810
7.395	20764		9.394	31355
7.4	18119		9.4	31770
7.406	19270		9.406	30336
7.412	18475		9.411	29902
7.418	18627		9.417	28484
7.423	18984		9.423	26830
7.429	18670		9.429	27272
7.435	18025		9.434	27331
7.441	18597		9.44	26436
7.446	17660		9.446	26009
7.452	18233		9.451	24433
7.458	19154		9.457	23820
7.463	18321		9.463	23677
7.469	18529		9.469	25630
7.475	20668		9.474	21812
7.481	18365		9.48	22878
7.486	19726		9.486	22931
7.492	19355		9.491	21570
7.498	19417		9.497	20229
7.503	21039		9.503	22042
7.509	17384		9.509	20973
7.515	19771		9.514	21120
7.521	19553		9.52	20390
7.526	19556		9.526	20127
7.532	18781		9.532	21171
7.538	20093		9.537	19143
7.544	18142		9.543	19818
7.549	19451		9.549	18628
7.555	19657		9.554	20650
7.561	20527		9.56	18298
7.566	20105		9.566	19054
7.572	20104		9.572	18239
7.578	18882		9.577	18050
7.584	19588		9.583	18909
7.589	18775		9.589	18292
7.595	18099		9.594	17347
7.601	19104		9.6	16973
7.606	19839		9.606	16958
7.612	21056		9.612	16513
7.618	19330		9.617	15512
7.624	17546		9.623	17062
7.629	19885		9.629	16651
7.635	20326		9.635	16138
7.641	21741		9.64	15813
7.647	19771		9.646	17673
7.652	19723		9.652	15952
7.658	20743		9.657	15157
7.664	20916		9.663	15254
7.669	20542		9.669	14831
7.675	20028		9.675	15283
7.681	21188		9.68	15272
7.687	20167		9.686	14368
7.692	20755		9.692	15147
7.698	19899		9.697	14405
7.704	19937		9.703	14387
7.709	20217		9.709	14152
7.715	20477		9.715	13723
7.721	18857		9.72	14337
7.727	19815		9.726	13223
7.732	20884		9.732	13642
7.738	22411		9.738	13286
7.744	22487		9.743	13972
7.75	20888		9.749	13630
7.755	20979		9.755	13151
7.761	21686		9.76	13440
7.767	19884		9.766	12230
7.772	20903		9.772	13041
7.778	19514		9.778	12814
7.784	19847		9.783	12933
7.79	21080		9.789	13146
7.795	21451		9.795	12819
7.801	20229		9.8	12982
7.807	20523		9.806	11945
7.812	20918		9.812	12717
7.818	20134		9.818	12982
7.824	21078		9.823	11761
7.83	20738		9.829	11838
7.835	21973		9.835	12033
7.841	20867		9.841	11815
7.847	20893		9.846	13168
7.853	20851		9.852	11559
7.858	19369		9.858	11921
7.864	20731		9.863	12286
7.87	20062		9.869	12107
7.875	20010		9.875	12531
7.881	20261		9.881	10588
7.887	20739		9.886	11085
7.893	21205		9.892	11975
7.898	19821		9.898	12026
7.904	20665		9.903	11763
7.91	20421		9.909	11257
7.915	21811		9.915	10769
7.921	18814		9.921	11203
7.927	21344		9.926	11192
7.933	20126		9.932	10286
7.938	20655		9.938	11068
7.944	20960		9.944	10403
7.95	19507		9.949	11338
7.956	20529		9.955	11380
7.961	21881		9.961	11202
7.967	21958		9.966	10607
7.973	19713		9.972	11251
7.978	20490		9.978	9720
7.984	19696		9.984	9761
7.99	21149		9.989	10085
7.996	20310		9.995	11370
8.001	20522		10.001	9983
8.007	20440		10.006	11130
8.013	21253		10.012	10178
8.018	21116		10.018	10610
8.024	21388		10.024	10363
8.03	19324		10.029	9275
8.036	21293		10.035	10293
8.041	20581		10.041	9203
8.047	21309		10.047	9657
8.053	19446		10.052	10138
8.059	21096		10.058	9527
8.064	19593		10.064	10031
8.07	20031		10.069	9456
8.076	20357		10.075	9067
8.081	19832		10.081	10216
8.087	20633		10.087	9069
8.093	20944		10.092	9263
8.099	20311		10.098	11098
8.104	19874		10.104	10131
8.11	20458		10.109	9419
8.116	19923		10.115	11032
8.121	20089		10.121	10196
8.127	20010		10.127	8594
8.133	20255		10.132	9706
8.139	20643		10.138	8906
8.144	21882		10.144	9316
8.15	20744		10.15	9407
8.156	20113		10.155	8499
8.162	21244		10.161	10192
8.167	20531		10.167	9464
8.173	20121		10.172	9414
8.179	19925		10.178	8965
8.184	19712		10.184	10174
8.19	19510		10.19	9353
8.196	19732		10.195	9133
8.202	19951		10.201	8254
8.207	20387		10.207	8225
8.213	20851		10.212	8812
8.219	19091		10.218	8320
8.224	20313		10.224	9035
8.23	20679		10.23	10048
8.236	19906		10.235	9489
8.242	18987		10.241	9720
8.247	19671		10.247	8819
8.253	21324		10.253	9454
8.259	20067		10.258	8060
8.265	20489		10.264	8875
8.27	19903		10.27	8736
8.276	19123		10.275	9867
8.282	20616		10.281	8719
8.287	19930		10.287	8590
8.293	20363		10.293	9814
8.299	20277		10.298	8897
8.305	20565		10.304	8150
8.31	19145		10.31	8808
8.316	19482		10.315	8420
8.322	18372		10.321	8064
8.327	19042		10.327	8871
8.333	19380		10.333	8186
8.339	20106		10.338	8389
8.345	19853		10.344	8141
8.35	20028		10.35	8616
8.356	18598		10.356	7397
8.362	19246		10.361	7816
8.368	19870		10.367	7933
8.373	20011		10.373	8394
8.379	17952		10.378	8681
8.385	19732		10.384	8253
8.39	20668		10.39	8926
8.396	19638		10.396	8260
8.402	19850		10.401	8587
8.408	18397		10.407	9033
8.413	19067		10.413	8459
8.419	19595		10.418	7961
8.425	18134		10.424	8048
8.43	19617		10.43	7740
8.436	19118		10.436	7690
8.442	18402		10.441	7896
8.448	17983		10.447	8426
8.453	18740		10.453	7100
8.459	17008		10.459	8482
8.465	15062		10.464	7918
8.471	15887		10.47	7617
8.476	14823		10.476	9173
8.482	14665		10.481	8126
8.488	13888		10.487	8093
8.493	14380		10.493	7973
8.499	13227		10.499	7718
8.505	12605		10.504	7899
8.511	12408		10.51	7641
8.516	13637		10.516	8866
8.522	13845		10.521	8055
8.528	12551		10.527	8091
8.533	13199		10.533	7223
8.539	13419		10.539	7463
8.545	12131		10.544	7366
8.551	11971		10.55	7812
8.556	12407		10.556	7996
8.562	11886		10.562	8240
8.568	12371		10.567	7157
8.573	12234		10.573	8330
8.579	13030		10.579	7425
8.585	11967		10.584	7773
8.591	11933		10.59	7938
8.596	13213		10.596	8039
8.602	11551		10.602	8244
8.608	12958		10.607	7083
8.614	13074		10.613	7524
8.619	12082		10.619	7771
8.625	12254		10.624	7066
8.631	11515		10.63	7296
8.636	10895		10.636	7646
8.642	12680		10.642	7334
8.648	12558		10.647	7354
8.654	12825		10.653	7996
8.659	12140		10.659	6803
8.665	13218		10.665	6973
8.671	12527		10.67	6698
8.677	12884		10.676	7864
8.682	12197		10.682	7690
8.688	12989		10.687	7900
8.694	12736		10.693	7708
8.699	12575		10.699	6603
8.705	11763		10.705	7028
8.711	12645		10.71	6899
8.717	11173		10.716	7730
8.722	12907		10.722	7494
8.728	12911		10.727	7776
8.734	12740		10.733	7084
8.739	13460		10.739	7218
8.745	12222		10.745	7182
8.751	13013		10.75	7182
8.757	12237		10.756	7576
8.762	12456		10.762	7128
8.768	12937		10.768	7205
8.774	11676		10.773	7137
8.78	12255		10.779	6650
8.785	12929		10.785	7201
8.791	11624		10.79	6742
8.797	11321		10.796	7518
8.802	12020		10.802	6958
8.808	12959		10.808	7604
8.814	12837		10.813	6914
8.82	12111		10.819	7190
8.825	13393		10.825	7491
8.831	12397		10.83	6632
8.837	11901		10.836	6975
8.842	12383		10.842	6755
8.848	11493		10.848	7022
8.854	12586		10.853	6498
8.86	12773		10.859	7449
8.865	11377		10.865	6918
8.871	13634		10.871	7316
8.877	12109		10.876	6835
8.883	11569		10.882	6928
8.888	12195		10.888	7804
8.894	12929		10.893	6515
8.9	11678		10.899	7102
8.905	12901		10.905	7576
8.911	12514		10.911	6630
8.917	12587		10.916	6352
8.923	13436		10.922	7175
8.928	11827		10.928	6835
8.934	13567		10.933	6542
8.94	12903		10.939	6817
8.945	12639		10.945	6708
8.951	12506		10.951	7495
8.957	12221		10.956	6644
8.963	11911		10.962	7507
8.968	12171		10.968	6492
8.974	12813		10.974	6597
8.98	12228		10.979	6875
8.986	12315		10.985	6548
8.991	11953		10.991	6237
8.997	13340		10.996	6735
9.003	12077		11.002	6494
9.008	14173		11.008	6081
9.014	12885		11.014	6687
9.02	12823		11.019	7101
9.026	13318		11.025	6902
9.031	11330		11.031	6174
9.037	12910		11.036	6760
9.043	13205		11.042	7267
9.048	12775		11.048	6835
9.054	13381		11.054	6661
9.06	12285		11.059	6637
9.066	12421		11.065	6517
9.071	12234		11.071	6868
9.077	11862		11.077	6415
9.083	12304		11.082	6330
9.088	12695		11.088	6027
9.094	12656		11.094	6614
9.1	13057		11.099	6610
9.106	12741		11.105	6451
9.111	12645		11.111	6331
9.117	14162		11.117	6226
9.123	12692		11.122	6027
9.129	12768		11.128	6229
9.134	13072		11.134	6180
9.14	13910		11.139	6019
9.146	13266		11.145	6584
9.151	13553		11.151	6698
9.157	13512		11.157	7025
9.163	13404		11.162	6504
9.169	13734		11.168	6505
9.174	12566		11.174	7016
9.18	13587		11.18	5914
9.186	13912		11.185	5919
9.191	12889		11.191	6374
9.197	13408		11.197	6342
9.203	12758		11.202	6241
9.209	13282		11.208	6318
9.214	12503		11.214	6283
9.22	12282		11.22	6670
9.226	14493		11.225	6991
9.232	13144		11.231	6545
9.237	11918		11.237	6040
9.243	13001		11.242	6532
9.249	12804		11.248	5976
9.254	11948		11.254	6942
9.26	12149		11.26	6211
9.266	13630		11.265	6825
9.272	12526		11.271	6572
9.277	13126		11.277	6364
9.283	12672		11.282	5908
9.289	13876		11.288	5992
9.294	13565		11.294	6706
9.3	13683		11.3	6141
9.306	13018		11.305	6155
9.312	12112		11.311	6196
9.317	12888		11.317	6472
9.323	13437		11.323	5766
9.329	13666		11.328	6895
9.335	12544		11.334	5630
9.34	12138		11.34	6223
9.346	13444		11.345	5682
9.352	13115		11.351	5821
9.357	13347		11.357	6065
9.363	12264		11.363	6560
9.369	12552		11.368	5972
9.375	12001		11.374	6597
9.38	13218		11.38	6084
9.386	11915		11.385	5912
9.392	12677		11.391	5928
9.397	13688		11.397	6179
9.403	13166		11.403	6275
9.409	14009		11.408	5768
9.415	12889		11.414	6094
9.42	13427		11.42	6434
9.426	12531		11.426	6625
9.432	13133		11.431	5899
9.438	13792		11.437	6403
9.443	13667		11.443	6052
9.449	13791		11.448	6521
9.455	14221		11.454	6325
9.46	13280		11.46	5117
9.466	13341		11.466	5436
9.472	13517		11.471	5877
9.478	13705		11.477	6468
9.483	13526		11.483	5905
9.489	14158		11.488	5734
9.495	13506		11.494	5606
9.5	12954		11.5	6515
9.506	14454		11.506	6248
9.512	13736		11.511	5343
9.518	12722		11.517	6197
9.523	14422		11.523	5826
9.529	15163		11.529	5456
9.535	13317		11.534	5427
9.541	14305		11.54	6225
9.546	14177		11.546	5554
9.552	14451		11.551	5719
9.558	13167		11.557	5442
9.563	13551		11.563	5433
9.569	13329		11.569	6154
9.575	13516		11.574	6255
9.581	14980		11.58	6428
9.586	14533		11.586	6082
9.592	13045		11.591	5751
9.598	14497		11.597	4978
9.603	13277		11.603	6451
9.609	14261		11.609	6721
9.615	14675		11.614	5904
9.621	15124		11.62	5910
9.626	14833		11.626	4954
9.632	14787		11.632	6287
9.638	16795		11.637	5956
9.644	14835		11.643	5519
9.649	13935		11.649	5906
9.655	15236		11.654	6124
9.661	16001		11.66	6944
9.666	14978		11.666	6423
9.672	14268		11.672	5638
9.678	14619		11.677	6848
9.684	15475		11.683	6035
9.689	14617		11.689	6238
9.695	14028		11.694	5374
9.701	14392		11.7	6112
9.706	13944		11.706	5820
9.712	14318		11.712	5741
9.718	13894		11.717	5651
9.724	13769		11.723	5689
9.729	15686		11.729	5823
9.735	15584		11.735	6109
9.741	13456		11.74	6261
9.747	14804		11.746	5859
9.752	15554		11.752	5627
9.758	14504		11.757	6139
9.764	15546		11.763	6412
9.769	15457		11.769	5519
9.775	15620		11.775	6402
9.781	14281		11.78	5614
9.787	14543		11.786	5523
9.792	15436		11.792	5717
9.798	16248		11.797	6087
9.804	13107		11.803	5332
9.809	15977		11.809	5288
9.815	16461		11.815	5374
9.821	15932		11.82	5713
9.827	15824		11.826	5343
9.832	15786		11.832	5851
9.838	15731		11.838	5798
9.844	16123		11.843	5379
9.85	16222		11.849	5173
9.855	15619		11.855	5777
9.861	15198		11.86	5731
9.867	15949		11.866	5518
9.872	16499		11.872	6272
9.878	14662		11.878	5247
9.884	14238		11.883	5746
9.89	15170		11.889	5820
9.895	15637		11.895	5859
9.901	15066		11.9	5621
9.907	16317		11.906	5814
9.912	15105		11.912	5910
9.918	15540		11.918	5689
9.924	14855		11.923	5975
9.93	16754		11.929	4963
9.935	15917		11.935	5040
9.941	15320		11.941	5985
9.947	16439		11.946	5996
9.953	16206		11.952	5472
9.958	15473		11.958	6015
9.964	16629		11.963	5666
9.97	15817		11.969	4794
9.975	15282		11.975	6008
9.981	15899		11.981	5063
9.987	16590		11.986	5719
9.993	16041		11.992	5853
9.998	16413		11.998	5579
10.004	15952		12.003	5378
10.01	15833		12.009	5374
10.015	16490		12.015	5496
10.021	16941		12.021	5075
10.027	16973		12.026	6011
10.033	16351		12.032	5240
10.038	15523		12.038	6335
10.044	17710		12.044	5778
10.05	16863		12.049	5926
10.056	17030		12.055	5739
10.061	18653		12.061	6165
10.067	18064		12.066	5557
10.073	20100		12.072	5370
10.078	21539		12.078	6552
10.084	22130		12.084	5467
10.09	22050		12.089	5044
10.096	22382		12.095	5518
10.101	22231		12.101	5389
10.107	22439		12.106	5667
10.113	22072		12.112	5025
10.118	21250		12.118	6086
10.124	21217		12.124	6031
10.13	21141		12.129	5980
10.136	20727		12.135	6027
10.141	20995		12.141	5689
10.147	19380		12.147	4814
10.153	19178		12.152	5994
10.159	20110		12.158	6024
10.164	20218		12.164	5246
10.17	19537		12.169	5257
10.176	20731		12.175	5117
10.181	21533		12.181	5464
10.187	23729		12.187	4448
10.193	28647		12.192	5371
10.199	36550		12.198	5195
10.204	48732		12.204	5987
10.21	55799		12.209	5628
10.216	67146		12.215	5221
10.221	73043		12.221	5873
10.227	77012		12.227	5347
10.233	80959		12.232	5306
10.239	79737		12.238	4807
10.244	77727		12.244	5170
10.25	75095		12.25	5405
10.256	70388		12.255	5487
10.262	64925		12.261	5083
10.267	61961		12.267	5620
10.273	57472		12.272	4909
10.279	55941		12.278	5418
10.284	53222		12.284	5449
10.29	49204		12.29	5843
10.296	44323		12.295	5446
10.302	43985		12.301	5304
10.307	40651		12.307	5474
10.313	37851		12.312	5290
10.319	37202		12.318	5791
10.324	34519		12.324	5751
10.33	33129		12.33	4481
10.336	32463		12.335	5419
10.342	30163		12.341	5233
10.347	28944		12.347	5052
10.353	27074		12.353	6049
10.359	25496		12.358	4593
10.365	24030		12.364	6631
10.37	24687		12.37	4816
10.376	24977		12.375	5385
10.382	24237		12.381	5297
10.387	22899		12.387	6000
10.393	22693		12.393	4690
10.399	21633		12.398	5681
10.405	20975		12.404	5606
10.41	19801		12.41	4909
10.416	21193		12.415	5036
10.422	21241		12.421	5920
10.427	20612		12.427	5338
10.433	22400		12.433	5635
10.439	21121		12.438	5783
10.445	22274		12.444	4657
10.45	21183		12.45	4734
10.456	20446		12.456	5495
10.462	20567		12.461	5553
10.468	20293		12.467	6032
10.473	24736		12.473	5813
10.479	38234		12.478	4551
10.485	70288		12.484	5172
10.49	113279		12.49	4705
10.496	143845		12.496	4999
10.502	158113		12.501	5967
10.508	166570		12.507	5306
10.513	163448		12.513	5470
10.519	154993		12.518	5335
10.525	137462		12.524	5520
10.53	115303		12.53	6439
10.536	96491		12.536	5444
10.542	86846		12.541	4964
10.548	121814		12.547	5483
10.553	684940		12.553	5303
10.559	2780278		12.559	6487
10.565	5852504		12.564	5734
10.571	9102759		12.57	4570
10.576	11954643		12.576	5631
10.582	14305377		12.581	5007
10.588	16394319		12.587	5252
10.593	17794586		12.593	5397
10.599	18589172		12.599	5856
10.605	18760300		12.604	5106
10.611	18053452		12.61	5579
10.616	17067824		12.616	5398
10.622	16092050		12.621	4773
10.628	15599649		12.627	5205
10.633	15733008		12.633	5417
10.639	15577411		12.639	5655
10.645	15374504		12.644	5798
10.651	14462532		12.65	5626
10.656	12817119		12.656	5442
10.662	10919975		12.662	5314
10.668	8937488		12.667	4877
10.674	7320049		12.673	5752
10.679	6087920		12.679	5263
10.685	5094271		12.684	5141
10.691	4442040		12.69	5671
10.696	3886685		12.696	5449
10.702	3480597		12.702	5341
10.708	3126772		12.707	5403
10.714	2818327		12.713	5619
10.719	2537506		12.719	6061
10.725	2319395		12.724	5180
10.731	2135913		12.73	6253
10.736	1973516		12.736	5287
10.742	1829931		12.742	5530
10.748	1670104		12.747	5530
10.754	1557920		12.753	4617
10.759	1440447		12.759	5260
10.765	1363616		12.765	5174
10.771	1280991		12.77	5965
10.777	1192708		12.776	5314
10.782	1119922		12.782	4901
10.788	1049945		12.787	4953
10.794	995860		12.793	5318
10.799	937246		12.799	5680
10.805	895599		12.805	4951
10.811	835163		12.81	5369
10.817	794189		12.816	5106
10.822	737088		12.822	5606
10.828	709781		12.827	5299
10.834	674525		12.833	5966
10.839	637284		12.839	4960
10.845	611378		12.845	5008
10.851	582594		12.85	4873
10.857	541361		12.856	5425
10.862	516738		12.862	6174
10.868	483916		12.868	5215
10.874	456071		12.873	5216
10.879	425468		12.879	5727
10.885	406737		12.885	6620
10.891	373649		12.89	5233
10.897	352995		12.896	4976
10.902	329071		12.902	5439
10.908	307683		12.908	5142
10.914	282118		12.913	5290
10.92	264858		12.919	5351
10.925	251651		12.925	4974
10.931	235509		12.93	5344
10.937	220130		12.936	5776
10.942	205025		12.942	5483
10.948	196993		12.948	5414
10.954	189914		12.953	5477
10.96	178319		12.959	4178
10.965	171849		12.965	5509
10.971	165559		12.97	5279
10.977	153820		12.976	5318
10.982	153780		12.982	5502
10.988	150628		12.988	5932
10.994	139463		12.993	5480
11	139847		12.999	4418
11.005	131565		13.005	5536
11.011	131656		13.011	5551
11.017	123274		13.016	5250
11.023	119012		13.022	4692
11.028	114231		13.028	4920
11.034	110566		13.033	5633
11.04	110134		13.039	5339
11.045	104470		13.045	6243
11.051	100689		13.051	4652
11.057	98867		13.056	5146
11.063	94556		13.062	5874
11.068	92690		13.068	6101
11.074	90473		13.073	4235
11.08	86375		13.079	5395
11.085	87795		13.085	5624
11.091	86741		13.091	5492
11.097	86667		13.096	4990
11.103	86173		13.102	5360
11.108	95965		13.108	5188
11.114	122240		13.114	5269
11.12	182872		13.119	5328
11.126	283039		13.125	5531
11.131	392390		13.131	4467
11.137	472854		13.136	5010
11.143	511238		13.142	4432
11.148	514983		13.148	5363
11.154	491582		13.154	4880
11.16	454702		13.159	5289
11.166	429142		13.165	5793
11.171	418262		13.171	5327
11.177	404776		13.176	5453
11.183	407535		13.182	5637
11.188	415383		13.188	4281
11.194	431589		13.194	5605
11.2	442382		13.199	5684
11.206	445233		13.205	5311
11.211	430772		13.211	5728
11.217	416198		13.217	5812
11.223	405723		13.222	5275
11.229	382163		13.228	5829
11.234	361524		13.234	6166
11.24	337466		13.239	4562
11.246	319461		13.245	5300
11.251	291925		13.251	5907
11.257	278643		13.257	5924
11.263	261768		13.262	5440
11.269	237871		13.268	6071
11.274	232753		13.274	5677
11.28	211377		13.279	5957
11.286	198686		13.285	5538
11.291	189054		13.291	5901
11.297	174179		13.297	4836
11.303	168338		13.302	5345
11.309	159278		13.308	5031
11.314	148386		13.314	5256
11.32	144075		13.32	5754
11.326	135800		13.325	5284
11.332	130179		13.331	4866
11.337	125854		13.337	5919
11.343	121541		13.342	6197
11.349	114898		13.348	5812
11.354	110525		13.354	6566
11.36	104139		13.36	6684
11.366	101594		13.365	8152
11.372	97417		13.371	8430
11.377	92660		13.377	9536
11.383	90302		13.382	10499
11.389	85960		13.388	10840
11.394	85177		13.394	11402
11.4	80099		13.4	15594
11.406	79790		13.405	16106
11.412	75685		13.411	16751
11.417	72887		13.417	18298
11.423	69808		13.423	17977
11.429	69205		13.428	21177
11.435	67478		13.434	21849
11.44	63133		13.44	23580
11.446	60846		13.445	24393
11.452	61257		13.451	24963
11.457	58967		13.457	22494
11.463	58653		13.463	25689
11.469	55825		13.468	26103
11.475	56327		13.474	26846
11.48	57005		13.48	28159
11.486	58684		13.485	28880
11.492	62151		13.491	29035
11.497	65558		13.497	31240
[truncated: 6,902 more rows]

## Sheet: NIST data VOC profile
	NIST Data from Sample Pin Day 2
	230705 D2 Reg P 60 degree + RT
RT	Library/ID	Ref	CAS	Qual	Area Pct
10.5113	Bicyclo[3.1.0]hex-2-ene, 2-methyl-5-(1-methylethyl)-	16271	002867-05-2	95	0.0607
10.6054	(1R)-2,6,6-Trimethylbicyclo[3.1.1]hept-2-ene	16224	007785-70-8	96	19.0678
11.149	Camphene	16029	000079-92-5	95	0.679
11.5545	Bicyclo[3.1.0]hex-2-ene, 4-methylene-1-(1-methylethyl)-	15279	036262-09-6	96	0.3044
12.272	.beta.-Pinene	16060	000127-91-3	94	0.8091
13.2561	Bicyclo[3.1.0]hexane, 4-methylene-1-(1-methylethyl)-	16270	003387-41-5	76	0.0636
14.1855	D-Limonene	16046	005989-27-5	99	3.7229
16.3844	Cyclohexene, 1-methyl-4-(1-methylethylidene)-	16238	000586-62-9	97	0.3361
18.8114	endo-Borneol	27485	000507-70-0	97	1.3809
20.145	Bicyclo[3.1.1]hept-3-en-2-one, 4,6,6-trimethyl-	24566	000080-57-9	97	21.7132
20.8867	Pyridine, 3-methyl-	2527	000108-99-6	76	2.972
21.1419	2,4,6-Cycloheptatrien-1-one, 2-amino-	9730	006264-93-3	87	1.1913
25.633	Benzaldehyde, 4-methoxy-	16684	000123-11-5	83	0.1471
40.3101	Heneicosane	155886	000629-94-7	96	0.0926
				sum	52.4481
