# Supplementary material for: Floral Volatile Organic Compounds of Mitchella repens (Rubiaceae)
Source: Plant Environ Interact. 2024 Dec 15;5(6):e70022. doi: 10.1002/pei3.70022 (PMC11646444; doi:10.1002/pei3.70022)
Supplement: Supplementary file 1 — Data S1. [file PEI3-5-e70022-s001.zip › Supp info VOC profile normalized areas.xlsx]

## Sheet: Raw % areas
			% Areas of all compunds from twelve flowers (6 thrum and 6 pin)
			These compounds appeared in at least two of the twelve samples and are all included in Table 2.
			The other sheet contains this data but after it was normalized.
					Thrum 1	Thrum 2	Thrum 3	Thrum 4	Thrum 5	Thrum 6					Pin 1	Pin 2	Pin 3	Pin 4	Pin 5	Pin 6
		Common name		NIST Library name	%area	%area	%area	%area	%area	%area					% area	% area	% area	% area	% area	% area
			compound
		a-Thujene	1	Bicyclo[3.1.0]hex-2-ene, 2-methyl-5-(1-methylethyl)-	0.0621	0.098	0.083	0.169	0.092	0.047					0.107	0.155	0.11		0.0607
		a-Pinene	2	(1R)-2,6,6-Trimethylbicyclo[3.1.1]hept-2-ene	14	10.169	19.791	21.64	23.826	13.743					18.444	23.419	21.134	20.07	19.0678	38.742
		Camphene	3	Camphene	0.839	0.287	0.891	1.169	1.22	0.711					0.956	1.058	0.766	1.32	0.679	1.148
		b thujene	4	Bicyclo[3.1.0]hex-2-ene, 4-methylene-1-(1-methylethyl)-		0.53	0.6	0.703	0.48	0.224					0.286	0.718	0.774	0.355	0.3044	0.899
		b-Pinene	5	.beta.-Pinene	0.4334		0.918	1.18	1.014	0.74					0.905	1.069	0.305	0.446	0.8091	1.315
		b-Myrcene	6	.beta.-Myrcene			0.182	0.239	0.066						0.271	0.256
		4(10) thejune	7	Bicyclo[3.1.0]hexane, 4-methylene-1-(1-methylethyl)-	0.0649	0.434											1.12		0.0636
		Bornylene	8	Bicyclo[2.2.1]hept-2-ene, 1,7,7-trimethyl-											0.085	0.094
		1,3,8-p-Menthatriene	9	1,3,8-p-Menthatriene			0.266										0.462
		a-Phellandrene	10	.alpha.-Phellandrene	0.2864				0.166									0.138
		a-Terpinene	11	1,3-Cyclohexadiene, 1-methyl-4-(1-methylethyl)-						0.041						0.119
		(+)-Limonene	12	D-Limonene	6.626	2.161	7.531	12.911	9.006	4.989					7.139	9.931	6.216	12.358	3.773	6.732
		g-Terpinene	13	.gamma.-Terpinene		0.397		0.195		0.24					0.113	0.218
		3-Carene	14	3-Carene						0.208							0.103			2.307
		Terpinolene	15	Cyclohexene, 1-methyl-4-(1-methylethylidene)-	0.5274			1.115	0.627	0.468					0.604	0.645	0.595	0.508	0.3361	0.558
		Nonanal	16	Nonanal	0.5883	0.215	0.648								0.397
		Borneol	17	Borneol	0.82	0.505	1.131	1.066	1.198	1.78					2.312	1.579	1.677		1.38
		Isoborneol	18	Isoborneol				0.451								0.411
		Verbenone	19	Verbenone	17.4088	35.84	20.474	26.04	13.618	14.697					16.725	28.468	28.554	18.067	21.713	20.156
		Formanilide	20	Formamide, N-phenyl-	19.2072		0.85								20.078					2.842
		3-Picoline	21	Pyridine, 3-methyl-	0.0799					2.594					0.174		0.068		2.97	0.388
		2-Picoline-6-carboxaldehyde	22	6-Methyl-2-pyridinecarbaldehyde	0.077		0.612	0.042		0						0.718
		2-Aminotropone	23	2,4,6-Cycloheptatrien-1-one, 2-amino-	0.0576			0.042	0.12	2.282						0.131			1.19
		p-anisaldehyde	24	Benzaldehyde, 4-methoxy-	4.45					1.53					0.112				0.147
		DEET	25	Diethyltoluamide	2.8118										0.359
		Octadecane	26	Octadecane	0.0977941	0	0	0	0	0
		Isopropyl palmitate	27	Isopropyl palmitate	0	0	0								0.395	0.269	0	0	0	0
				sum	68.4376	50.636	53.977	66.962	51.433	44.294					69.462	69.258	61.884	53.262	52.4937	75.087

## Sheet: normalized % area
	Normalized percent areas of the twelve flower samples (6 thrum and 6 pin)
	the blue highlights indicates compounds that appeared in less than three sample and standard deviation omitted.
			Thrum 1	Thrum 2	Thrum 3	Thrum 4	Thrum 5	thrum 6	Avg Norm	std dev				Pin 1	Pin 2	Pin 3	Pin 4	Pin 5	Pin	Avg	%
	Common name	NIST Library Name	Norm %	Norm %	Norm %	Norm %	Norm %	norm %						Norm %	Norm %	Norm %	Norm %	Norm %	%norm	Norm	Std dev
													Library/ID
1	a-Thujene	Bicyclo[3.1.0]hex-2-ene, 2-methyl-5-(1-methylethyl)-	0.0913235	0.193676	0.153989	0.252616	0.178988	0.0641201	0.155785	0.0691539		a-Thujene	Bicyclo[3.1.0]hex-2-ene, 2-methyl-5-(1-methylethyl)-	0.154669	0.22467	0.177763		0.115641		0.168186	0.0455554
2	a-Pinene	(1R)-2,6,6-Trimethylbicyclo[3.1.1]hept-2-ene	20.5882	20.0968	36.718	32.3468	46.3541	18.749	29.1422	11.1975		a-Pinene	(1R)-2,6,6-Trimethylbicyclo[3.1.1]hept-2-ene	26.6609	33.9455	34.1532	37.6831	36.3265	51.5941	36.7272	8.2194
3	Camphene	Camphene	1.23382	0.567194	1.65306	1.74738	2.37354	0.969986	1.42416	0.637979		Camphene	Camphene	1.3819	1.53356	1.23788	2.47841	1.29358	1.52883	1.57569	0.458285
4	b thujene	Bicyclo[3.1.0]hex-2-ene, 4-methylene-1-(1-methylethyl)-	0	1.04743	1.11317	1.05082	0.933852	0.305593	0.741812	0.469947		b thujene	Bicyclo[3.1.0]hex-2-ene, 4-methylene-1-(1-methylethyl)-	0.413414	1.04073	1.25081	0.666541	0.57992	1.19723	0.858107	0.350544
5	b-Pinene	.beta.-Pinene	0.63735	0	1.70315	1.7638	1.9727	1.00955	1.18109	0.76926		b-Pinene	.beta.-Pinene	1.30818	1.5495	0.492889	0.8374	1.54144	1.75123	1.24677	0.484282
6	b-Myrcene	.beta.-Myrcene	0	0	0.337662	0.35725	0.128405	0	0.137219	0.170385		b-Myrcene	.beta.-Myrcene	0.391732	0.371068	0	0	0	0	0.127133
7	4(10) thejune	Bicyclo[3.1.0]hexane, 4-methylene-1-(1-methylethyl)-	0.0954412	0.857708	0	0	0	0	0.158858			4(10) thejune	Bicyclo[3.1.0]hexane, 4-methylene-1-(1-methylethyl)-	0	0	1.80995	0	0.121166	0	0.321853
8	Bornylene	Bicyclo[2.2.1]hept-2-ene, 1,7,7-trimethyl-	0	0	0	0	0	0	0			Bornylene	Bicyclo[2.2.1]hept-2-ene, 1,7,7-trimethyl-	0.122868	0.136252	0	0	0	0	0.0431866
9	1,3,8-p-Menthatriene	1,3,8-p-Menthatriene	0	0	0.493506	0	0	0	0.0822511			1,3,8-p-Menthatriene	1,3,8-p-Menthatriene	0	0	0.746606	0	0	0	0.124434
10	a-Phellandrene	.alpha.-Phellandrene	0.421176	0	0	0	0.322957	0	0.124022			a-Phellandrene	.alpha.-Phellandrene	0	0	0	0.259106	0	0	0.0431844
11	a-Terpinene	1,3-Cyclohexadiene, 1-methyl-4-(1-methylethyl)-	0	0	0	0	0	0.0559345	0.00932242			a-Terpinene	1,3-Cyclohexadiene, 1-methyl-4-(1-methylethyl)-	0	0.172489	0	0	0	0	0.0287481
12	(+)-Limonene	D-Limonene	9.74412	4.27075	13.9722	19.299	17.5214	6.80628	11.9356	5.9905		(+)-Limonene	D-Limonene	10.3195	14.3948	10.0452	23.2032	7.18804	8.96524	12.3527	5.82254
13	g-Terpinene	.gamma.-Terpinene	0	0.784585	0	0.29148	0	0.327422	0.233914	0.309659		g-Terpinene	.gamma.-Terpinene	0.163342	0.315988	0	0	0	0	0.0798883
14	3-Carene	3-Carene	0	0	0	0	0	0.283765	0.0472942			3-Carene	3-Carene	0	0	0.166451	0	0	3.07231	0.539794
15	Terpinolene	Cyclohexene, 1-methyl-4-(1-methylethylidene)-	0.775588	0	0	1.66667	1.21984	0.638472	0.716762	0.662193		Terpinolene	Cyclohexene, 1-methyl-4-(1-methylethylidene)-	0.873085	0.934918	0.961538	0.953811	0.640312	0.743108	0.851129	0.131414
16	Nonanal	Nonanal	0.865147	0.424901	1.20223	0	0	0	0.415379	0.517519		Nonanal	Nonanal	0.573865	0	0	0	0	0	0.0956442
17	Borneol	Borneal	1.20588	0.992095	2.09833	1.593	2.33074	2.42838	1.77474	0.601706		Borneol	Borneal	3.34201	2.28874	2.71008	0	2.62907	0	1.82832	1.45653
18	Isoborneol	Isoborneol	0	0	0	0.674141	0	0	0.112357			Isoborneol	Isoborneol	0	0.595739	0	0	0	0	0.0992898
19	Verbenone	verbenone	25.6012	70.83	37.9852	38.9238	26.4942	20.0505	36.6475	18.3084		Verbenone	Bicyclo[3.1.1]hept-3-en-2-one, 4,6,6-trimethyl-	24.1761	41.264	46.1441	33.9223	41.366	26.8425	35.6191	8.79226
20	Formanilide	Formamide, N-phenyl-	28.2459	0	1.57699	0	0	0	4.97048			Formanilide	Formamide, N-phenyl-	29.0228	0	0	0	0	3.78479	5.46794
21	3-Picoline	Pyridine, 3-methyl-	0.1175	0	0	0	0	3.53888	0.609397			3-Picoline	Pyridine, 3-methyl-	0.251518	0	0.10989	0	5.65822	0.516713	1.08939	2.24665
22	2-Picoline-6-carboxaldehyde	6-Methyl-2-pyridinecarbaldehyde	0.113235	0	1.13544	0.0627803	0	0	0.218575	0.451515		2-Picoline-6-carboxaldehyde	6-Methyl-2-pyridinecarbaldehyde	0	1.04073	0	0	0	0	0.173455
23	2-Aminotropone	2,4,6-Cycloheptatrien-1-one, 2-amino-	0.0847059	0	0	0.0627803	0.233463	3.11323	0.582364	1.24282		2-Aminotropone	2,4,6-Cycloheptatrien-1-one, 2-amino-	0	0.189883	0	0	2.2671	0	0.409497
24	p-anisaldehyde	Benzaldehyde, 4-methoxy-	6.54412	0	0	0	0	2.08731	1.43857			p-anisaldehyde	Benzaldehyde, 4-methoxy-	0.161897	0	0	0	0.280053	0	0.0736583
25	DEET	Diethyltoluamide	4.135	0	0	0	0	0	0.689167			DEET	Diethyltoluamide	0.518936	0	0	0	0	0	0.0864894
26	Octadecane	Octadecane	0.0977941	0	0	0	0	0	0.016299			Octadecane	Octadecane	0.172015	0	0	0	0	0	0.0286692
27	Isopropyl palmitate	isopropyl palmitate		0	0	0	0	0	0			Isopropyl palmitate	isopropyl palmitate	0.395	0.269	0	0	0	0	0.110667
