# Supplementary material for: Floral Volatile Organic Compounds of Mitchella repens (Rubiaceae)
Source: Plant Environ Interact. 2024 Dec 15;5(6):e70022. doi: 10.1002/pei3.70022 (PMC11646444; doi:10.1002/pei3.70022)
Supplement: Supplementary file 1 — Data S1. [file PEI3-5-e70022-s001.zip › supp info_Peak area vs Days after flowering.xlsx]

## Sheet: Area vs DAF
	Area of compounds vs Days after flowering
Type		Day	AP_Level	Day	DL_Level
Thrum	1	1	2070868269	1	341685276
Thrum	2	1	2225911656	1	1283375286
Thrum	3	1	1686588486	1	546631582
Thrum	4	1	1484767592	1	1321366182
Thrum	5	1	4278685211	1	770506449
Thrum	6	1	1470591468	1	235937343
Thrum	7	1	2078641495	1	312529442
Thrum	8	1	1434178810	1	458375477
Thrum	9	1	3466161076	1	563803836
Thrum	10	1	1492187364	1	137435895
Thrum	11	1	2220971859	1	1137268684
Thrum	12	1	1494296254	1	802155792
Thrum	13	1	3328510318	1	685995964
Thrum	14	1	2005628316	1	139710535
Thrum	15	1	651472050	1	0
Thrum	16	1	2073796784	1	0
Pin	17	1	1549995499	1	1472109996
Pin	18	1	2319068400	1	1729731779
Pin	19	1	1742715999	1	1819687738
Pin	20	1	3753346973	1	83283760
Pin	21	1	3975146508	1	0
Pin	22	1	3753346973	1	83283760
Pin	23	1	3975146508	1	0
Thrum	24	2	2508263591	2	1265913510
Thrum	25	2	790269536	2	650654540
Thrum	26	2	1597130168	2	795951017
Thrum	27	2	5465009780	2	410467238
Thrum	28	2	2979961436	2	947298356
Thrum	29	2	2572734800	2	669775394
Thrum	30	2	292470918	2	0
Thrum	31	2	4205864562	2	557350547
Thrum	32	2	3990354065	2	830485062
Thrum	33	2	4679062460	2	946119749
Thrum	34	2	3163488594	2	489301312
Pin	35	2	864238733	2	293494153
Pin	36	2	5605349623	2	2401604039
Pin	37	2	2880793573	2	1137773441
Pin	38	2	3495134704	2	1571765951
Pin	39	2	2283658788	2	1070334759
Pin	40	2	2641733744	2	1193149017
Pin	41	2	3004226102	2	2016925191
Pin	42	2	1051811211	2	354284257
Pin	43	2	1281560994	2	395397871
Pin	44	2	1864129179	2	565106108
Pin	45	2	985620544	2	426343859
Thrum	46	3	2932731646	3	2152541315
Thrum	47	3	921149085	3	1131628690
Thrum	48	3	2258074722	3	276510172
Thrum	49	3	1767808498	3	362140293
Thrum	50	3	1775241495	3	327679623
Thrum	51	3	2429223142	3	581801179
Thrum	52	3	1367172762	3	168807835
Thrum	53	3	3550615987	3	107939185
Thrum	54	3	4111851791	3	186896229
Thrum	55	3	3293826776	3	58269083
Thrum	56	3	1654822210	3	221505221
Thrum	57	3	1038269295	3	0
Thrum	58	3	264498399	3	0
Thrum	59	3	432852189	3	18213237
Pin	60	3	3717705466	3	769786955
Pin	61	3	619766301	3	194682619
Pin	62	3	1018514047	3	215311876
Pin	63	3	1310705818	3	302224443
Pin	64	3	1538891741	3	459756995
Pin	65	3	692960976	3	456035658
Thrum	66	4	360501005	4	0
Thrum	67	4	2729669641	4	1685471833
Thrum	68	4	1106874160	4	84994375
Thrum	69	4	1006352143	4	418804496
Thrum	70	4	1152300514	4	0
Thrum	71	4	1362270103	4	322646429
Thrum	72	4	2512470617	4	220517689
Thrum	73	4	751399375	4	310546121
Thrum	74	4	30645870	4	0
Thrum	75	4	534149393	4	0
Thrum	76	4	1654352664	4	65991558
Thrum	77	4	1014028480	4	0
Thrum	78	4	921229434	4	0
Pin	79	4	859109433	4	121550066
Pin	80	4	516704848	4	84527213
Pin	81	4	693651079	4	17436469
Pin	82	4	249876337	4	36296913
Pin	83	4	181835169	4	16526124
Thrum	84	5	1608808998	5	1148047391
Thrum	85	5	855427443	5	306211515
Thrum	86	5	2717434692	5	1116894860
Thrum	87	5	4127984401	5	688846078
Thrum	88	5	1262075187	5	31497174
Thrum	89	5	719156315	5	0
Thrum	90	5	131528174	5	0
Pin	91	5	201509913	5	184141752
Pin	92	5	117514986	5	175798019
Pin	93	5	623400149	5	0
Pin	94	5	309743991	5	0
Pin	95	5	623400149	5	0
