# Supplementary material for: Floral Volatile Organic Compounds of Mitchella repens (Rubiaceae)
Source: Plant Environ Interact. 2024 Dec 15;5(6):e70022. doi: 10.1002/pei3.70022 (PMC11646444; doi:10.1002/pei3.70022)
Supplement: Supplementary file 1 — Data S1. [file PEI3-5-e70022-s001.zip › supp info_Sample Chromatograms-Areas-NIST_excel.xlsx]

## Sheet: chromatogram 24 min pin DAF 2
Path	File	Date Acquired
D:\MassHunter\GCMS\2\murphy partridge\data\VOC profile SP 23\	230616 02 H A D2 Reg P 3.D	2023-06-16 15:00:00
TIC: 230616 02 H A D2 Reg P 3.D\data.ms
Pin DAF 2				Blank SPME
Time	area			Time	area
0.094	1700			0.094	32872
0.099	1800			0.099	34058
0.105	1600			0.105	34916
0.111	1900			0.111	33690
0.117	2000			0.116	31529
0.122	1800			0.122	32174
0.128	1400			0.128	32161
0.134	1600			0.134	32254
0.139	1700			0.139	31591
0.145	1800			0.145	31433
0.151	1700			0.151	32421
0.157	1300			0.156	32872
0.162	1700			0.162	33034
0.168	1300			0.168	30825
0.174	1800			0.174	31146
0.18	1300			0.179	29622
0.185	1000			0.185	30634
0.191	2100			0.191	31200
0.197	1100			0.197	30408
0.202	1600			0.202	30665
0.208	1300			0.208	31602
0.214	1100			0.214	29019
0.22	1800			0.219	30813
0.225	1500			0.225	31572
0.231	1700			0.231	31209
0.237	1400			0.237	31145
0.242	1200			0.242	29709
0.248	1400			0.248	30648
0.254	1400			0.254	30688
0.26	1300			0.259	30493
0.265	1900			0.265	29653
0.271	1200			0.271	31374
0.277	1400			0.277	31431
0.283	1200			0.282	29301
0.288	1600			0.288	29937
0.294	1500			0.294	28360
0.3	1800			0.299	30606
0.305	2000			0.305	30198
0.311	1700			0.311	29053
0.317	1500			0.317	29963
0.323	2000			0.322	28216
0.328	1600			0.328	29902
0.334	1900			0.334	29081
0.34	1200			0.34	30082
0.345	1000			0.345	30134
0.351	1400			0.351	30327
0.357	1300			0.357	28861
0.363	1300			0.362	30198
0.368	1300			0.368	28228
0.374	1100			0.374	27834
0.38	1800			0.38	28933
0.386	1500			0.385	29453
0.391	1400			0.391	29174
0.397	800			0.397	28333
0.403	930			0.403	28639
0.408	1100			0.408	29038
0.414	1200			0.414	28816
0.42	1600			0.42	28983
0.426	1300			0.425	29207
0.431	1500			0.431	28534
0.437	1300			0.437	28799
0.443	1500			0.443	28750
0.448	1000			0.448	28464
0.454	1300			0.454	28609
0.46	1400			0.46	29412
0.466	870			0.465	27588
0.471	1600			0.471	28919
0.477	1200			0.477	28166
0.483	1300			0.483	29677
0.489	1400			0.488	28277
0.494	1300			0.494	29196
0.5	1300			0.5	28255
0.506	1300			0.505	28796
0.511	770			0.511	29116
0.517	1600			0.517	29138
0.523	1300			0.523	27698
0.529	2000			0.528	28931
0.534	830			0.534	28992
0.54	1600			0.54	28430
0.546	1500			0.546	28830
0.551	1500			0.551	27451
0.557	1200			0.557	27024
0.563	1300			0.563	25696
0.569	1300			0.568	26859
0.574	1400			0.574	27145
0.58	1500			0.58	29230
0.586	1300			0.586	27584
0.591	1300			0.591	28858
0.597	1200			0.597	27789
0.603	1400			0.603	26941
0.609	1100			0.609	29134
0.614	1400			0.614	27218
0.62	1300			0.62	29200
0.626	1800			0.626	27458
0.632	1500			0.631	29989
0.637	1300			0.637	29708
0.643	1300			0.643	28150
0.649	1200			0.649	29107
0.654	1300			0.654	28023
0.66	1100			0.66	27464
0.666	1100			0.666	26717
0.672	1500			0.671	28051
0.677	1200			0.677	26443
0.683	1100			0.683	27423
0.689	1200			0.689	26802
0.694	1600			0.694	27131
0.7	1500			0.7	27032
0.706	1500			0.706	26965
0.712	1300			0.711	27869
0.717	1500			0.717	28316
0.723	1300			0.723	28066
0.729	1700			0.729	26713
0.735	1700			0.734	27913
0.74	1100			0.74	29196
0.746	1500			0.746	28680
0.752	1300			0.752	26688
0.757	1600			0.757	27946
0.763	1400			0.763	28800
0.769	1400			0.769	27961
0.775	1400			0.774	27786
0.78	1700			0.78	27857
0.786	1400			0.786	27772
0.792	1800			0.792	26212
0.797	1200			0.797	27758
0.803	1300			0.803	27607
0.809	1600			0.809	26435
0.815	1600			0.814	28309
0.82	1200			0.82	28393
0.826	1400			0.826	27743
0.832	1000			0.832	26680
0.838	1200			0.837	28168
0.843	1100			0.843	26065
0.849	1200			0.849	27828
0.855	1500			0.855	27240
0.86	2000			0.86	28134
0.866	1200			0.866	26959
0.872	1400			0.872	26377
0.878	1600			0.877	28373
0.883	1200			0.883	27678
0.889	1500			0.889	28063
0.895	1700			0.895	26848
0.9	1200			0.9	29443
0.906	1900			0.906	27229
0.912	1400			0.912	28224
0.918	1500			0.917	27296
0.923	1300			0.923	24182
0.929	2000			0.929	27179
0.935	870			0.935	26710
0.941	1100			0.94	28334
0.946	1400			0.946	28605
0.952	1200			0.952	27881
0.958	1600			0.958	28008
0.963	1500			0.963	26977
0.969	1100			0.969	25425
0.975	1300			0.975	27471
0.981	1700			0.98	25954
0.986	1300			0.986	25575
0.992	1500			0.992	26485
0.998	1100			0.998	26803
1.003	1100			1.003	25817
1.009	880			1.009	26111
1.015	1800			1.015	27122
1.021	1400			1.02	25672
1.026	1800			1.026	26978
1.032	770			1.032	26936
1.038	1200			1.038	24561
1.044	1300			1.043	26477
1.049	1900			1.049	25897
1.055	1200			1.055	23598
1.061	1800			1.061	26082
1.066	1300			1.066	26443
1.072	1600			1.072	27470
1.078	1000			1.078	26982
1.084	2100			1.083	27535
1.089	2000			1.089	27610
1.095	1400			1.095	25842
1.101	1600			1.101	26265
1.106	2400			1.106	26445
1.112	3200			1.112	27695
1.118	3300			1.118	28873
1.124	3900			1.123	27089
1.129	4100			1.129	26494
1.135	4500			1.135	26176
1.141	6500			1.141	28014
1.147	8700			1.146	27648
1.152	9100			1.152	26381
1.158	11000			1.158	28653
1.164	13000			1.164	27520
1.169	15000			1.169	25789
1.175	13000			1.175	27392
1.181	16000			1.181	28618
1.187	18000			1.186	28066
1.192	17000			1.192	28885
1.198	20000			1.198	28570
1.204	21000			1.204	27451
1.209	21000			1.209	28725
1.215	22000			1.215	27282
1.221	20000			1.221	27431
1.227	20000			1.226	28816
1.232	22000			1.232	27563
1.238	21000			1.238	28675
1.244	21000			1.244	27272
1.25	21000			1.249	27858
1.255	22000			1.255	26655
1.261	22000			1.261	27402
1.267	23000			1.267	24933
1.272	22000			1.272	25488
1.278	25000			1.278	25102
1.284	24000			1.284	26189
1.29	27000			1.289	25455
1.295	25000			1.295	23844
1.301	28000			1.301	23915
1.307	27000			1.307	22712
1.312	27000			1.312	23016
1.318	27000			1.318	22845
1.324	27000			1.324	21560
1.33	27000			1.329	21091
1.335	29000			1.335	20663
1.341	26000			1.341	21652
1.347	24000			1.347	20551
1.353	26000			1.352	20174
1.358	26000			1.358	20394
1.364	26000			1.364	20463
1.37	25000			1.37	17719
1.375	25000			1.375	18613
1.381	24000			1.381	17443
1.387	23000			1.387	17388
1.393	23000			1.392	18198
1.398	22000			1.398	14971
1.404	23000			1.404	16935
1.41	24000			1.41	18340
1.415	23000			1.415	17072
1.421	22000			1.421	16869
1.427	22000			1.427	16305
1.433	22000			1.432	15205
1.438	24000			1.438	16406
1.444	24000			1.444	16110
1.45	23000			1.45	16014
1.456	27000			1.455	14618
1.461	27000			1.461	15730
1.467	28000			1.467	14964
1.473	28000			1.473	15504
1.478	30000			1.478	14672
1.484	33000			1.484	14280
1.49	35000			1.49	14666
1.496	37000			1.495	13661
1.501	39000			1.501	13917
1.507	42000			1.507	15216
1.513	42000			1.513	15311
1.518	43000			1.518	14291
1.524	46000			1.524	14245
1.53	48000			1.53	14893
1.536	50000			1.535	12545
1.541	52000			1.541	14483
1.547	56000			1.547	13798
1.553	56000			1.553	14131
1.559	58000			1.558	13816
1.564	60000			1.564	13833
1.57	61000			1.57	13204
1.576	62000			1.576	13257
1.581	64000			1.581	13449
1.587	66000			1.587	14054
1.593	65000			1.593	14854
1.599	68000			1.598	13353
1.604	70000			1.604	13233
1.61	73000			1.61	13786
1.616	72000			1.616	13690
1.621	73000			1.621	14336
1.627	75000			1.627	14420
1.633	74000			1.633	13560
1.639	78000			1.638	13205
1.644	77000			1.644	13379
1.65	75000			1.65	13880
1.656	82000			1.656	13432
1.662	80000			1.661	11800
1.667	82000			1.667	13444
1.673	80000			1.673	14220
1.679	80000			1.679	14114
1.684	84000			1.684	12185
1.69	82000			1.69	14628
1.696	83000			1.696	15591
1.702	82000			1.701	14953
1.707	86000			1.707	14227
1.713	86000			1.713	14614
1.719	85000			1.719	14559
1.724	86000			1.724	14092
1.73	86000			1.73	15149
1.736	85000			1.736	14631
1.742	86000			1.741	15147
1.747	88000			1.747	14693
1.753	85000			1.753	13804
1.759	89000			1.759	14906
1.765	87000			1.764	13353
1.77	87000			1.77	14221
1.776	84000			1.776	14167
1.782	86000			1.782	14334
1.787	86000			1.787	15327
1.793	87000			1.793	14022
1.799	85000			1.799	14917
1.805	87000			1.804	15741
1.81	87000			1.81	14754
1.816	85000			1.816	15435
1.822	86000			1.822	14444
1.827	85000			1.827	14522
1.833	87000			1.833	14961
1.839	85000			1.839	15394
1.845	87000			1.844	14765
1.85	86000			1.85	14874
1.856	83000			1.856	15493
1.862	86000			1.862	15113
1.868	84000			1.867	15587
1.873	85000			1.873	14777
1.879	83000			1.879	14446
1.885	83000			1.885	16297
1.89	85000			1.89	15598
1.896	89000			1.896	16070
1.902	91000			1.902	14776
1.908	91000			1.907	14241
1.913	88000			1.913	15389
1.919	89000			1.919	15442
1.925	88000			1.925	17130
1.93	88000			1.93	14977
1.936	89000			1.936	16012
1.942	89000			1.942	16501
1.948	88000			1.947	16201
1.953	86000			1.953	16121
1.959	88000			1.959	15847
1.965	85000			1.965	15551
1.971	87000			1.97	14794
1.976	86000			1.976	15623
1.982	89000			1.982	17256
1.988	88000			1.988	15937
1.993	87000			1.993	15405
1.999	86000			1.999	16688
2.005	86000			2.005	15883
2.011	85000			2.01	15717
2.016	85000			2.016	15934
2.022	83000			2.022	15852
2.028	85000			2.028	16251
2.033	84000			2.033	16831
2.039	87000			2.039	15982
2.045	85000			2.045	15185
2.051	86000			2.05	15497
2.056	85000			2.056	15119
2.062	85000			2.062	15905
2.068	84000			2.068	16005
2.074	84000			2.073	15288
2.079	84000			2.079	14116
2.085	82000			2.085	15811
2.091	84000			2.091	16091
2.096	81000			2.096	14490
2.102	81000			2.102	15958
2.108	82000			2.108	16237
2.114	82000			2.113	16613
2.119	83000			2.119	16662
2.125	80000			2.125	16542
2.131	84000			2.131	15211
2.136	80000			2.136	16299
2.142	77000			2.142	15511
2.148	73000			2.148	16496
2.154	69000			2.153	17026
2.159	61000			2.159	15341
2.165	54000			2.165	15070
2.171	49000			2.171	15362
2.177	46000			2.176	15489
2.182	43000			2.182	14927
2.188	42000			2.188	16155
2.194	36000			2.194	15902
2.199	35000			2.199	17131
2.205	34000			2.205	15472
2.211	32000			2.211	14945
2.217	31000			2.216	16198
2.222	29000			2.222	16106
2.228	28000			2.228	16658
2.234	26000			2.234	16219
2.239	25000			2.239	15507
2.245	24000			2.245	16064
2.251	26000			2.251	15333
2.257	24000			2.256	16395
2.262	24000			2.262	14772
2.268	23000			2.268	15555
2.274	22000			2.274	15184
2.279	22000			2.279	15833
2.285	22000			2.285	15443
2.291	21000			2.291	17198
2.297	21000			2.297	14728
2.302	20000			2.302	14038
2.308	21000			2.308	14887
2.314	19000			2.314	14890
2.32	20000			2.319	16212
2.325	20000			2.325	15519
2.331	19000			2.331	13951
2.337	18000			2.337	16101
2.342	19000			2.342	17658
2.348	19000			2.348	15415
2.354	19000			2.354	15988
2.36	18000			2.359	15461
2.365	19000			2.365	15568
2.371	19000			2.371	16445
2.377	19000			2.377	15831
2.382	18000			2.382	15481
2.388	18000			2.388	14579
2.394	18000			2.394	17741
2.4	18000			2.4	16368
2.405	18000			2.405	16377
2.411	17000			2.411	14983
2.417	17000			2.417	16195
2.423	17000			2.422	15350
2.428	18000			2.428	16681
2.434	17000			2.434	14920
2.44	18000			2.44	15127
2.445	17000			2.445	14775
2.451	16000			2.451	14619
2.457	17000			2.457	15626
2.463	17000			2.462	15318
2.468	18000			2.468	14601
2.474	17000			2.474	15106
2.48	16000			2.48	13415
2.485	18000			2.485	16219
2.491	17000			2.491	13859
2.497	18000			2.497	14561
2.503	17000			2.502	14573
2.508	17000			2.508	15297
2.514	16000			2.514	15626
2.52	17000			2.52	16895
2.526	18000			2.525	18419
2.531	17000			2.531	20427
2.537	15000			2.537	22204
2.543	18000			2.543	22628
2.548	16000			2.548	25583
2.554	16000			2.554	24966
2.56	17000			2.56	27309
2.566	17000			2.565	30117
2.571	16000			2.571	29313
2.577	18000			2.577	31157
2.583	18000			2.583	32529
2.588	17000			2.588	32375
2.594	17000			2.594	34654
2.6	16000			2.6	34247
2.606	16000			2.605	36619
2.611	16000			2.611	38791
2.617	16000			2.617	38375
2.623	16000			2.623	40888
2.629	16000			2.628	40021
2.634	16000			2.634	41095
2.64	17000			2.64	42094
2.646	17000			2.646	40724
2.651	16000			2.651	41654
2.657	15000			2.657	43823
2.663	14000			2.663	43127
2.669	16000			2.668	44643
2.674	15000			2.674	44926
2.68	15000			2.68	44368
2.686	14000			2.686	45602
2.691	15000			2.691	46140
2.697	14000			2.697	47209
2.703	15000			2.703	46921
2.709	15000			2.708	49118
2.714	14000			2.714	47785
2.72	13000			2.72	46350
2.726	13000			2.726	48106
2.732	14000			2.731	47313
2.737	14000			2.737	46464
2.743	14000			2.743	47360
2.749	14000			2.749	47037
2.754	14000			2.754	48956
2.76	14000			2.76	46902
2.766	14000			2.766	47445
2.772	13000			2.771	46916
2.777	14000			2.777	50742
2.783	13000			2.783	49698
2.789	15000			2.789	48611
2.794	13000			2.794	48739
2.8	17000			2.8	50468
2.806	19000			2.806	51255
2.812	29000			2.811	48449
2.817	41000			2.817	48375
2.823	61000			2.823	48615
2.829	92000			2.829	49349
2.835	130000			2.834	49483
2.84	170000			2.84	51188
2.846	210000			2.846	50157
2.852	250000			2.852	52079
2.857	280000			2.857	50052
2.863	320000			2.863	51216
2.869	340000			2.869	52300
2.875	360000			2.874	51326
2.88	380000			2.88	49899
2.886	400000			2.886	52609
2.892	410000			2.892	50134
2.897	420000			2.897	52176
2.903	430000			2.903	52091
2.909	440000			2.909	50395
2.915	440000			2.914	50539
2.92	440000			2.92	49612
2.926	430000			2.926	53474
2.932	440000			2.932	52256
2.938	450000			2.937	47554
2.943	440000			2.943	48460
2.949	440000			2.949	46804
2.955	430000			2.955	45894
2.96	430000			2.96	45320
2.966	430000			2.966	43388
2.972	420000			2.972	43760
2.978	420000			2.977	46565
2.983	420000			2.983	45355
2.989	410000			2.989	47170
2.995	410000			2.995	50951
3	410000			3	51373
3.006	410000			3.006	52146
3.012	390000			3.012	56119
3.018	400000			3.017	59768
3.023	390000			3.023	63904
3.029	390000			3.029	69318
3.035	380000			3.035	72490
3.041	390000			3.04	74391
3.046	390000			3.046	81462
3.052	380000			3.052	86648
3.058	370000			3.058	92517
3.063	370000			3.063	98573
3.069	370000			3.069	103205
3.075	370000			3.075	111963
3.081	370000			3.08	116204
3.086	370000			3.086	119759
3.092	360000			3.092	127150
3.098	360000			3.098	131417
3.103	360000			3.103	137241
3.109	350000			3.109	138958
3.115	350000			3.115	142642
3.121	360000			3.12	148496
3.126	350000			3.126	145926
3.132	350000			3.132	149801
3.138	350000			3.138	156050
3.144	340000			3.143	159462
3.149	340000			3.149	158858
3.155	340000			3.155	162076
3.161	340000			3.161	164899
3.166	340000			3.166	160798
3.172	330000			3.172	162422
3.178	340000			3.178	162849
3.184	330000			3.183	164303
3.189	330000			3.189	165288
3.195	330000			3.195	169402
3.201	330000			3.201	170720
3.206	330000			3.206	165442
3.212	330000			3.212	167668
3.218	320000			3.218	167680
3.224	330000			3.223	170680
3.229	330000			3.229	168991
3.235	330000			3.235	168194
3.241	320000			3.241	170008
3.247	320000			3.246	171026
3.252	320000			3.252	167132
3.258	320000			3.258	169412
3.264	320000			3.264	168496
3.269	320000			3.269	170742
3.275	320000			3.275	170189
3.281	320000			3.281	168156
3.287	320000			3.286	165888
3.292	320000			3.292	167911
3.298	310000			3.298	166556
3.304	320000			3.304	163989
3.309	320000			3.309	165083
3.315	320000			3.315	167899
3.321	320000			3.321	165008
3.327	310000			3.326	170201
3.332	310000			3.332	167264
3.338	310000			3.338	166672
3.344	320000			3.344	162961
3.35	310000			3.349	167427
3.355	320000			3.355	163706
3.361	320000			3.361	166434
3.367	310000			3.367	166245
3.372	310000			3.372	166721
3.378	310000			3.378	170602
3.384	300000			3.384	164843
3.39	310000			3.389	165923
3.395	300000			3.395	163636
3.401	310000			3.401	163829
3.407	310000			3.407	165610
3.412	310000			3.412	164385
3.418	310000			3.418	161154
3.424	300000			3.424	160163
3.43	300000			3.429	163745
3.435	310000			3.435	161395
3.441	300000			3.441	163345
3.447	300000			3.447	162666
3.453	300000			3.452	160658
3.458	280000			3.458	163173
3.464	250000			3.464	161762
3.47	200000			3.47	160503
3.475	160000			3.475	165168
3.481	120000			3.481	161894
3.487	89000			3.487	161819
3.493	74000			3.492	156956
3.498	65000			3.498	161986
3.504	56000			3.504	160695
3.51	51000			3.51	162173
3.515	47000			3.515	163624
3.521	44000			3.521	162886
3.527	41000			3.527	158200
3.533	42000			3.532	163873
3.538	41000			3.538	161684
3.544	38000			3.544	157655
3.55	37000			3.55	158253
3.556	34000			3.555	162834
3.561	34000			3.561	160933
3.567	35000			3.567	160163
3.573	35000			3.573	159297
3.578	33000			3.578	158319
3.584	31000			3.584	160583
3.59	33000			3.59	163164
3.596	30000			3.595	159060
3.601	31000			3.601	160255
3.607	31000			3.607	159727
3.613	31000			3.613	155792
3.618	33000			3.618	160422
3.624	31000			3.624	154143
3.63	33000			3.63	159602
3.636	32000			3.635	158570
3.641	31000			3.641	160696
3.647	33000			3.647	162506
3.653	33000			3.653	152752
3.659	32000			3.658	151455
3.664	31000			3.664	139521
3.67	29000			3.67	128615
3.676	29000			3.676	111073
3.681	32000			3.681	106436
3.687	31000			3.687	90708
3.693	30000			3.693	79433
3.699	31000			3.698	72025
3.704	30000			3.704	64252
3.71	29000			3.71	61648
3.716	30000			3.716	58289
3.721	30000			3.721	59208
3.727	30000			3.727	59650
3.733	30000			3.733	62929
3.739	31000			3.738	65943
3.744	30000			3.744	69826
3.75	30000			3.75	79774
3.756	30000			3.756	85753
3.762	29000			3.761	95400
3.767	29000			3.767	106436
3.773	29000			3.773	117028
3.779	30000			3.779	124450
3.784	28000			3.784	134847
3.79	28000			3.79	138500
3.796	31000			3.796	146804
3.802	29000			3.801	153714
3.807	28000			3.807	153480
3.813	30000			3.813	157966
3.819	29000			3.819	158116
3.824	29000			3.824	158097
3.83	29000			3.83	156682
3.836	30000			3.836	156447
3.842	30000			3.841	154900
3.847	29000			3.847	152417
3.853	28000			3.853	153469
3.859	29000			3.859	152301
3.865	29000			3.864	153129
3.87	28000			3.87	149554
3.876	28000			3.876	152309
3.882	27000			3.882	149370
3.887	26000			3.887	148768
3.893	27000			3.893	145107
3.899	29000			3.899	146124
3.905	28000			3.904	142865
3.91	29000			3.91	145442
3.916	27000			3.916	144110
3.922	27000			3.922	141873
3.927	27000			3.927	140304
3.933	28000			3.933	137976
3.939	27000			3.939	143166
3.945	28000			3.944	145202
3.95	26000			3.95	141776
3.956	29000			3.956	140186
3.962	27000			3.962	139396
3.967	25000			3.967	136591
3.973	29000			3.973	138291
3.979	28000			3.979	141413
3.985	28000			3.985	135922
3.99	28000			3.99	139066
3.996	27000			3.996	136722
4.002	26000			4.002	139624
4.008	26000			4.007	136703
4.013	27000			4.013	139819
4.019	27000			4.019	135169
4.025	26000			4.025	137197
4.03	25000			4.03	133699
4.036	26000			4.036	139106
4.042	26000			4.042	135244
4.048	27000			4.047	137339
4.053	26000			4.053	135276
4.059	26000			4.059	137555
4.065	26000			4.065	137078
4.07	25000			4.07	137810
4.076	25000			4.076	138965
4.082	25000			4.082	137205
4.088	27000			4.088	135103
4.093	26000			4.093	137567
4.099	26000			4.099	134457
4.105	25000			4.105	135420
4.111	26000			4.11	133534
4.116	25000			4.116	136754
4.122	26000			4.122	135433
4.128	27000			4.128	135822
4.133	25000			4.133	135545
4.139	25000			4.139	132407
4.145	26000			4.145	135052
4.151	25000			4.15	133542
4.156	25000			4.156	134633
4.162	25000			4.162	133639
4.168	26000			4.168	131769
4.173	25000			4.173	134103
4.179	26000			4.179	135822
4.185	26000			4.185	129969
4.191	25000			4.19	129923
4.196	26000			4.196	134621
4.202	25000			4.202	132443
4.208	25000			4.208	133458
4.214	24000			4.213	134582
4.219	25000			4.219	132816
4.225	25000			4.225	132914
4.231	24000			4.231	131123
4.236	24000			4.236	134016
4.242	27000			4.242	128391
4.248	24000			4.248	131617
4.254	25000			4.253	131752
4.259	24000			4.259	130037
4.265	24000			4.265	128571
4.271	24000			4.271	128415
4.276	25000			4.276	131352
4.282	24000			4.282	129596
4.288	25000			4.288	133127
4.294	25000			4.293	129180
4.299	25000			4.299	128808
4.305	25000			4.305	126435
4.311	24000			4.311	129426
4.317	24000			4.316	129478
4.322	25000			4.322	127314
4.328	24000			4.328	124736
4.334	24000			4.334	125179
4.339	24000			4.339	125131
4.345	23000			4.345	125554
4.351	24000			4.351	126765
4.357	23000			4.356	125501
4.362	24000			4.362	124740
4.368	24000			4.368	126522
4.374	24000			4.374	125510
4.379	24000			4.379	127764
4.385	26000			4.385	125453
4.391	24000			4.391	126112
4.397	25000			4.396	127066
4.402	24000			4.402	121840
4.408	24000			4.408	123599
4.414	26000			4.414	127239
4.42	25000			4.419	123020
4.425	26000			4.425	127924
4.431	25000			4.431	125206
4.437	23000			4.437	121812
4.442	25000			4.442	123590
4.448	25000			4.448	122333
4.454	25000			4.454	123689
4.46	24000			4.459	124256
4.465	24000			4.465	123732
4.471	25000			4.471	124866
4.477	26000			4.477	125967
4.482	25000			4.482	121014
4.488	23000			4.488	123894
4.494	24000			4.494	123677
4.5	22000			4.499	125374
4.505	24000			4.505	121043
4.511	23000			4.511	123114
4.517	25000			4.517	123083
4.523	24000			4.522	123631
4.528	24000			4.528	119063
4.534	23000			4.534	124091
4.54	23000			4.54	121473
4.545	23000			4.545	123536
4.551	22000			4.551	126599
4.557	23000			4.557	123502
4.563	25000			4.562	117583
4.568	24000			4.568	119435
4.574	22000			4.574	119987
4.58	23000			4.58	120943
4.585	23000			4.585	125143
4.591	22000			4.591	119805
4.597	25000			4.597	121407
4.603	22000			4.602	121257
4.608	23000			4.608	119989
4.614	23000			4.614	116871
4.62	25000			4.62	121601
4.626	30000			4.625	120645
4.631	35000			4.631	119531
4.637	37000			4.637	123508
4.643	46000			4.643	123118
4.648	47000			4.648	122517
4.654	48000			4.654	120687
4.66	51000			4.66	122895
4.666	52000			4.665	121788
4.671	52000			4.671	118370
4.677	50000			4.677	120645
4.683	51000			4.683	121560
4.688	49000			4.688	119464
4.694	47000			4.694	119155
4.7	45000			4.7	120055
4.706	44000			4.705	121185
4.711	43000			4.711	122717
4.717	42000			4.717	119195
4.723	44000			4.723	120599
4.729	47000			4.728	121463
4.734	58000			4.734	117949
4.74	74000			4.74	120746
4.746	94000			4.746	118401
4.751	110000			4.751	119099
4.757	120000			4.757	116659
4.763	130000			4.763	115539
4.769	130000			4.768	114542
4.774	140000			4.774	115156
4.78	130000			4.78	119457
4.786	130000			4.786	115734
4.791	120000			4.791	117190
4.797	120000			4.797	119041
4.803	120000			4.803	120491
4.809	110000			4.808	115962
4.814	99000			4.814	118262
4.82	98000			4.82	117954
4.826	89000			4.826	116779
4.832	82000			4.831	114562
4.837	80000			4.837	116774
4.843	74000			4.843	120537
4.849	69000			4.849	118077
4.854	68000			4.854	115663
4.86	63000			4.86	116667
4.866	63000			4.866	115727
4.872	100000			4.871	114900
4.877	230000			4.877	116497
4.883	380000			4.883	116238
4.889	470000			4.889	117552
4.894	500000			4.894	117328
4.9	500000			4.9	115569
4.906	490000			4.906	116308
4.912	470000			4.911	115031
4.917	440000			4.917	117264
4.923	410000			4.923	115951
4.929	370000			4.929	116868
4.935	350000			4.934	115983
4.94	380000			4.94	114677
4.946	1000000			4.946	117034
4.952	3900000			4.952	116190
4.957	8200000			4.957	116426
4.963	12000000			4.963	113984
4.969	16000000			4.969	118278
4.975	18000000			4.974	115307
4.98	20000000			4.98	115907
4.986	22000000			4.986	114616
4.992	23000000			4.992	112670
4.997	24000000			4.997	115134
5.003	24000000			5.003	115713
5.009	24000000			5.009	115547
5.015	25000000			5.014	113507
5.02	25000000			5.02	116108
5.026	24000000			5.026	113429
5.032	24000000			5.032	115678
5.038	23000000			5.037	116104
5.043	22000000			5.043	112807
5.049	21000000			5.049	116207
5.055	20000000			5.055	112294
5.06	19000000			5.06	114434
5.066	18000000			5.066	116207
5.072	17000000			5.072	115264
5.078	16000000			5.077	115505
5.083	15000000			5.083	112568
5.089	14000000			5.089	117983
5.095	13000000			5.095	111244
5.1	12000000			5.1	112515
5.106	11000000			5.106	115004
5.112	11000000			5.112	115034
5.118	10000000			5.117	113385
5.123	9300000			5.123	111830
5.129	8700000			5.129	114062
5.135	8200000			5.135	112206
5.141	7600000			5.14	116097
5.146	7100000			5.146	111751
5.152	6700000			5.152	111504
5.158	6300000			5.158	114306
5.163	5800000			5.163	113373
5.169	5500000			5.169	115110
5.175	5100000			5.175	109325
5.181	4800000			5.18	114123
5.186	4500000			5.186	113106
5.192	4300000			5.192	115932
5.198	4000000			5.198	115827
5.203	3800000			5.203	115007
5.209	3500000			5.209	111690
5.215	3300000			5.215	111437
5.221	3100000			5.22	111996
5.226	2900000			5.226	112603
5.232	2800000			5.232	109724
5.238	2600000			5.238	111235
5.244	2500000			5.243	112083
5.249	2400000			5.249	111407
5.255	2200000			5.255	108486
5.261	2200000			5.261	105225
5.266	2100000			5.266	98975
5.272	2000000			5.272	85508
5.278	1900000			5.278	74840
5.284	1800000			5.283	63949
5.289	1700000			5.289	54352
5.295	1600000			5.295	45438
5.301	1600000			5.301	41448
5.306	1500000			5.306	37685
5.312	1500000			5.312	33046
5.318	1400000			5.318	28286
5.324	1400000			5.323	28510
5.329	1400000			5.329	25777
5.335	1400000			5.335	24970
5.341	1400000			5.341	23325
5.347	1500000			5.346	23137
5.352	1600000			5.352	22398
5.358	1700000			5.358	20965
5.364	1800000			5.364	18837
5.369	1900000			5.369	18319
5.375	2000000			5.375	18956
5.381	2000000			5.381	18262
5.387	2100000			5.386	18592
5.392	2100000			5.392	17715
5.398	2100000			5.398	16896
5.404	2100000			5.404	15975
5.409	2000000			5.409	16630
5.415	2000000			5.415	16177
5.421	1900000			5.421	16132
5.427	1900000			5.426	16237
5.432	1800000			5.432	15285
5.438	1700000			5.438	16402
5.444	1700000			5.444	15976
5.45	1600000			5.449	15875
5.455	1500000			5.455	15036
5.461	1500000			5.461	15433
5.467	1400000			5.466	14961
5.472	1400000			5.472	15560
5.478	1300000			5.478	15001
5.484	1200000			5.484	12963
5.49	1200000			5.489	15164
5.495	1100000			5.495	13656
5.501	1100000			5.501	13870
5.507	1100000			5.507	14243
5.512	1000000			5.512	13485
5.518	960000			5.518	13843
5.524	930000			5.524	13994
5.53	880000			5.529	14326
5.535	850000			5.535	14148
5.541	820000			5.541	13567
5.547	780000			5.547	13431
5.553	740000			5.552	13460
5.558	720000			5.558	13959
5.564	690000			5.564	13026
5.57	660000			5.57	14930
5.575	640000			5.575	13444
5.581	620000			5.581	13545
5.587	590000			5.587	14580
5.593	580000			5.592	14381
5.598	560000			5.598	13552
5.604	530000			5.604	13487
5.61	510000			5.61	14607
5.615	490000			5.615	13217
5.621	480000			5.621	13859
5.627	460000			5.627	12734
5.633	450000			5.632	14277
5.638	430000			5.638	13338
5.644	410000			5.644	13341
5.65	400000			5.65	14420
5.655	390000			5.655	14477
5.661	370000			5.661	14471
5.667	360000			5.667	12250
5.673	340000			5.673	13694
5.678	340000			5.678	13508
5.684	320000			5.684	13704
5.69	320000			5.69	13874
5.696	300000			5.695	14010
5.701	300000			5.701	13227
5.707	280000			5.707	14768
5.713	270000			5.713	14137
5.718	260000			5.718	13222
5.724	260000			5.724	13711
5.73	240000			5.73	12938
5.736	240000			5.735	14266
5.741	230000			5.741	13492
5.747	220000			5.747	12929
5.753	210000			5.753	14040
5.758	210000			5.758	14631
5.764	200000			5.764	13551
5.77	190000			5.77	13458
5.776	190000			5.776	12937
5.781	180000			5.781	12851
5.787	170000			5.787	14753
5.793	170000			5.793	14271
5.799	160000			5.798	12992
5.804	160000			5.804	15044
5.81	150000			5.81	13980
5.816	150000			5.816	13848
5.821	140000			5.821	14105
5.827	140000			5.827	14073
5.833	130000			5.833	13287
5.839	130000			5.838	13117
5.844	120000			5.844	13712
5.85	120000			5.85	14025
5.856	120000			5.856	13916
5.861	110000			5.861	14000
5.867	110000			5.867	13282
5.873	110000			5.873	13394
5.879	100000			5.878	12760
5.884	100000			5.884	15190
5.89	100000			5.89	13696
5.896	100000			5.896	14085
5.902	96000			5.901	14622
5.907	95000			5.907	13990
5.913	91000			5.913	13440
5.919	84000			5.919	13586
5.924	85000			5.924	14448
5.93	81000			5.93	13643
5.936	80000			5.936	14812
5.942	74000			5.941	13798
5.947	73000			5.947	15096
5.953	68000			5.953	14306
5.959	70000			5.959	14654
5.964	67000			5.964	14638
5.97	65000			5.97	14249
5.976	61000			5.976	14576
5.982	61000			5.981	14171
5.987	62000			5.987	13904
5.993	61000			5.993	13834
5.999	58000			5.999	14680
6.005	58000			6.004	15613
6.01	57000			6.01	14478
6.016	58000			6.016	15159
6.022	55000			6.022	14665
6.027	54000			6.027	15277
6.033	53000			6.033	15008
6.039	53000			6.039	13946
6.045	56000			6.044	13793
6.05	52000			6.05	13782
6.056	52000			6.056	14226
6.062	53000			6.062	15981
6.067	52000			6.067	14228
6.073	52000			6.073	13975
6.079	51000			6.079	13384
6.085	52000			6.084	13535
6.09	51000			6.09	14123
6.096	51000			6.096	14242
6.102	51000			6.102	14002
6.108	50000			6.107	14309
6.113	51000			6.113	15162
6.119	51000			6.119	14315
6.125	51000			6.125	14802
6.13	50000			6.13	14961
6.136	54000			6.136	14445
6.142	73000			6.142	15127
6.148	160000			6.147	13521
6.153	320000			6.153	15527
6.159	490000			6.159	13589
6.165	700000			6.165	14022
6.17	950000			6.17	15186
6.176	1200000			6.176	13258
6.182	1300000			6.182	14416
6.188	1400000			6.187	15098
6.193	1400000			6.193	14649
6.199	1400000			6.199	14582
6.205	1400000			6.205	14886
6.211	1300000			6.21	14128
6.216	1300000			6.216	14163
6.222	1300000			6.222	14481
6.228	1200000			6.228	13555
6.233	1200000			6.233	13862
6.239	1100000			6.239	14480
6.245	1100000			6.245	14945
6.251	1000000			6.25	14160
6.256	1000000			6.256	14264
6.262	950000			6.262	14001
6.268	920000			6.268	14184
6.273	860000			6.273	14884
6.279	830000			6.279	14925
6.285	780000			6.285	13932
6.291	740000			6.29	14202
6.296	710000			6.296	14616
6.302	670000			6.302	13150
6.308	640000			6.308	14964
6.314	610000			6.313	15039
6.319	580000			6.319	14223
6.325	550000			6.325	14239
6.331	520000			6.331	15104
6.336	490000			6.336	13899
6.342	460000			6.342	14146
6.348	440000			6.348	15259
6.354	420000			6.353	14025
6.359	410000			6.359	13537
6.365	390000			6.365	15597
6.371	370000			6.371	15282
6.376	350000			6.376	14636
6.382	330000			6.382	14916
6.388	320000			6.388	14141
6.394	310000			6.393	14828
6.399	280000			6.399	14972
6.405	280000			6.405	15507
6.411	270000			6.411	13952
6.417	250000			6.416	14129
6.422	250000			6.422	14713
6.428	230000			6.428	14480
6.434	230000			6.434	15376
6.439	220000			6.439	15396
6.445	210000			6.445	13787
6.451	200000			6.451	15289
6.457	190000			6.456	14375
6.462	190000			6.462	14327
6.468	180000			6.468	14047
6.474	180000			6.474	14078
6.479	170000			6.479	14614
6.485	170000			6.485	15320
6.491	160000			6.491	13891
6.497	160000			6.496	13615
6.502	150000			6.502	14503
6.508	150000			6.508	15651
6.514	140000			6.514	14624
6.52	140000			6.519	14298
6.525	130000			6.525	13763
6.531	130000			6.531	13857
6.537	120000			6.537	14306
6.542	120000			6.542	14358
6.548	120000			6.548	14617
6.554	120000			6.554	15083
6.56	110000			6.559	15244
6.565	110000			6.565	15588
6.571	100000			6.571	16202
6.577	100000			6.577	15489
6.582	100000			6.582	16907
6.588	97000			6.588	17020
6.594	95000			6.594	17314
6.6	94000			6.599	17832
6.605	89000			6.605	17186
6.611	89000			6.611	17838
6.617	89000			6.617	18170
6.623	90000			6.622	18828
6.628	91000			6.628	18458
6.634	87000			6.634	19064
6.64	87000			6.64	19663
6.645	89000			6.645	19798
6.651	86000			6.651	20460
6.657	87000			6.657	21210
6.663	87000			6.662	19980
6.668	83000			6.668	19951
6.674	85000			6.674	19949
6.68	83000			6.68	22023
6.685	82000			6.685	20633
6.691	79000			6.691	21212
6.697	78000			6.697	19957
6.703	74000			6.702	22776
6.708	72000			6.708	22504
6.714	72000			6.714	21793
6.72	71000			6.72	22614
6.726	68000			6.725	21936
6.731	71000			6.731	22484
6.737	74000			6.737	23787
6.743	85000			6.743	23112
6.748	100000			6.748	23362
6.754	140000			6.754	22702
6.76	210000			6.76	22230
6.766	310000			6.765	23673
6.771	450000			6.771	23386
6.777	600000			6.777	19873
6.783	800000			6.783	22719
6.788	1000000			6.788	23231
6.794	1200000			6.794	23223
6.8	1300000			6.8	24026
6.806	1500000			6.805	22598
6.811	1500000			6.811	24124
6.817	1600000			6.817	24181
6.823	1600000			6.823	22280
6.829	1500000			6.828	24315
6.834	1500000			6.834	25520
6.84	1500000			6.84	25809
6.846	1400000			6.846	26937
6.851	1400000			6.851	29144
6.857	1300000			6.857	30879
6.863	1200000			6.863	32778
6.869	1100000			6.868	35704
6.874	1100000			6.874	38392
6.88	1000000			6.88	41764
6.886	940000			6.886	44782
6.891	890000			6.891	46580
6.897	900000			6.897	51674
6.903	880000			6.903	54480
6.909	840000			6.908	54321
6.914	800000			6.914	59902
6.92	760000			6.92	62151
6.926	720000			6.926	64612
6.932	690000			6.931	65960
6.937	650000			6.937	64186
6.943	610000			6.943	65472
6.949	590000			6.949	64449
6.954	560000			6.954	66637
6.96	530000			6.96	65983
6.966	510000			6.966	67882
6.972	490000			6.971	63614
6.977	460000			6.977	64780
6.983	450000			6.983	64302
6.989	430000			6.989	64872
6.994	420000			6.994	63588
7	430000			7	61593
7.006	440000			7.006	65438
7.012	470000			7.011	62773
7.017	490000			7.017	60577
7.023	510000			7.023	61336
7.029	510000			7.029	58878
7.035	500000			7.034	60017
7.04	480000			7.04	57147
7.046	470000			7.046	58454
7.052	450000			7.052	60809
7.057	430000			7.057	57460
7.063	420000			7.063	56531
7.069	400000			7.069	57671
7.075	390000			7.074	55391
7.08	380000			7.08	56533
7.086	370000			7.086	55777
7.092	360000			7.092	56876
7.097	350000			7.097	53105
7.103	340000			7.103	54679
7.109	330000			7.109	54261
7.115	320000			7.114	53591
7.12	310000			7.12	54956
7.126	300000			7.126	52356
7.132	290000			7.132	54359
7.138	280000			7.137	52689
7.143	270000			7.143	52651
7.149	270000			7.149	53938
7.155	260000			7.155	53226
7.16	260000			7.16	54433
7.166	240000			7.166	53995
7.172	230000			7.172	53227
7.178	230000			7.177	52804
7.183	220000			7.183	52957
7.189	210000			7.189	50030
7.195	200000			7.195	50901
7.2	220000			7.2	49240
7.206	270000			7.206	52221
7.212	330000			7.212	51428
7.218	370000			7.217	50520
7.223	390000			7.223	52724
7.229	410000			7.229	51244
7.235	410000			7.235	50446
7.24	410000			7.24	48119
7.246	400000			7.246	46515
7.252	390000			7.252	46602
7.258	390000			7.258	43647
7.263	380000			7.263	42633
7.269	370000			7.269	42104
7.275	360000			7.275	37326
7.281	360000			7.28	37945
7.286	340000			7.286	37141
7.292	340000			7.292	34589
7.298	320000			7.298	33384
7.303	320000			7.303	32375
7.309	300000			7.309	32541
7.315	300000			7.315	31942
7.321	290000			7.32	35052
7.326	280000			7.326	36042
7.332	270000			7.332	36544
7.338	270000			7.338	37480
7.344	260000			7.343	39309
7.349	260000			7.349	41597
7.355	250000			7.355	43754
7.361	240000			7.361	46556
7.366	240000			7.366	43215
7.372	230000			7.372	46411
7.378	230000			7.378	45143
7.384	220000			7.383	46972
7.389	220000			7.389	46436
7.395	210000			7.395	45032
7.401	210000			7.401	46475
7.406	200000			7.406	43755
7.412	200000			7.412	44482
7.418	190000			7.418	45099
7.424	190000			7.423	45430
7.429	190000			7.429	46539
7.435	170000			7.435	44883
7.441	170000			7.441	44887
7.446	170000			7.446	43353
7.452	170000			7.452	44293
7.458	160000			7.458	45306
7.464	160000			7.464	45191
7.469	150000			7.469	41807
7.475	150000			7.475	44330
7.481	150000			7.481	43167
7.487	150000			7.486	40488
7.492	140000			7.492	42811
7.498	140000			7.498	44768
7.504	140000			7.504	42491
7.509	130000			7.509	43504
7.515	130000			7.515	40527
7.521	130000			7.521	42551
7.527	130000			7.526	42907
7.532	120000			7.532	41507
7.538	120000			7.538	43418
7.544	120000			7.544	42431
7.549	120000			7.549	43482
7.555	110000			7.555	43214
7.561	110000			7.561	43167
7.567	110000			7.567	43529
7.572	110000			7.572	42417
7.578	110000			7.578	42071
7.584	110000			7.584	43080
7.59	100000			7.589	42604
7.595	100000			7.595	42128
7.601	100000			7.601	43013
7.607	98000			7.607	42275
7.612	93000			7.612	41040
7.618	94000			7.618	44824
7.624	94000			7.624	41217
7.63	92000			7.629	43511
7.635	91000			7.635	40118
7.641	89000			7.641	42159
7.647	86000			7.647	41542
7.652	88000			7.652	42215
7.658	84000			7.658	41857
7.664	81000			7.664	41695
7.67	80000			7.669	40692
7.675	79000			7.675	41867
7.681	79000			7.681	43045
7.687	87000			7.687	42090
7.693	110000			7.692	41865
7.698	120000			7.698	40553
7.704	140000			7.704	43272
7.71	150000			7.71	41035
7.715	150000			7.715	40425
7.721	150000			7.721	43971
7.727	150000			7.727	42368
7.733	150000			7.732	42345
7.738	140000			7.738	41217
7.744	130000			7.744	43528
7.75	130000			7.75	40632
7.755	120000			7.755	44333
7.761	120000			7.761	41216
7.767	110000			7.767	42774
7.773	110000			7.772	43018
7.778	110000			7.778	42596
7.784	110000			7.784	40258
7.79	100000			7.79	44112
7.796	100000			7.795	41717
7.801	95000			7.801	42582
7.807	96000			7.807	39979
7.813	93000			7.813	42168
7.818	92000			7.818	42659
7.824	90000			7.824	42957
7.83	87000			7.83	41191
7.836	82000			7.835	40810
7.841	81000			7.841	42413
7.847	77000			7.847	42816
7.853	75000			7.853	42219
7.858	78000			7.858	42191
7.864	97000			7.864	40951
7.87	160000			7.87	40869
7.876	360000			7.875	41414
7.881	2300000			7.881	42250
7.887	5700000			7.887	40922
7.893	8300000			7.893	39251
7.899	9900000			7.898	41148
7.904	11000000			7.904	42730
7.91	12000000			7.91	43577
7.916	12000000			7.916	41711
7.921	12000000			7.921	43204
7.927	11000000			7.927	41840
7.933	11000000			7.933	44734
7.939	10000000			7.938	42116
7.944	9600000			7.944	42049
7.95	9000000			7.95	41411
7.956	8500000			7.956	39794
7.961	8000000			7.961	40987
7.967	7500000			7.967	42155
7.973	7100000			7.973	41428
7.979	6600000			7.978	42989
7.984	6200000			7.984	41293
7.99	5900000			7.99	40631
7.996	5500000			7.996	42712
8.002	5300000			8.001	42799
8.007	5000000			8.007	41510
8.013	4700000			8.013	42370
8.019	4500000			8.019	41637
8.024	4300000			8.024	41649
8.03	4100000			8.03	41494
8.036	3900000			8.036	42628
8.042	3700000			8.041	42718
8.047	3500000			8.047	42356
8.053	3400000			8.053	40160
8.059	3200000			8.059	42435
8.064	3100000			8.064	39508
8.07	2900000			8.07	40662
8.076	2800000			8.076	42929
8.082	2700000			8.081	38890
8.087	2600000			8.087	42382
8.093	2500000			8.093	41082
8.099	2400000			8.099	41923
8.105	2300000			8.104	41242
8.11	2200000			8.11	41053
8.116	2100000			8.116	39932
8.122	2000000			8.122	39042
8.127	2000000			8.127	41310
8.133	1900000			8.133	41476
8.139	1800000			8.139	39658
8.145	1800000			8.144	41643
8.15	1700000			8.15	42670
8.156	1700000			8.156	39884
8.162	1600000			8.162	40623
8.167	1500000			8.167	41133
8.173	1500000			8.173	41560
8.179	1400000			8.179	40143
8.185	1400000			8.184	40598
8.19	1400000			8.19	39458
8.196	1300000			8.196	41657
8.202	1300000			8.202	39325
8.208	1200000			8.207	40282
8.213	1200000			8.213	40402
8.219	1200000			8.219	39828
8.225	1100000			8.225	39198
8.23	1100000			8.23	39471
8.236	1100000			8.236	40716
8.242	1000000			8.242	39304
8.248	1000000			8.247	40570
8.253	990000			8.253	40572
8.259	970000			8.259	39369
8.265	950000			8.265	38318
8.27	910000			8.27	41057
8.276	890000			8.276	38449
8.282	860000			8.282	40601
8.288	850000			8.287	40451
8.293	820000			8.293	38973
8.299	810000			8.299	39566
8.305	790000			8.305	39509
8.311	770000			8.31	37670
8.316	750000			8.316	36984
8.322	740000			8.322	33657
8.328	720000			8.328	34490
8.333	710000			8.333	33249
8.339	690000			8.339	30289
8.345	670000			8.345	31281
8.351	660000			8.35	30725
8.356	650000			8.356	26381
8.362	640000			8.362	26548
8.368	620000			8.368	24688
8.373	610000			8.373	23133
8.379	600000			8.379	22473
8.385	590000			8.385	20928
8.391	580000			8.39	21524
8.396	570000			8.396	20963
8.402	550000			8.402	19583
8.408	550000			8.408	17769
8.414	540000			8.413	19805
8.419	530000			8.419	18580
8.425	520000			8.425	19162
8.431	510000			8.431	17985
8.436	500000			8.436	18526
8.442	490000			8.442	19234
8.448	480000			8.448	17453
8.454	470000			8.453	18391
8.459	470000			8.459	17840
8.465	460000			8.465	17251
8.471	450000			8.471	16896
8.476	440000			8.476	17135
8.482	430000			8.482	15850
8.488	420000			8.488	16386
8.494	410000			8.493	17207
8.499	410000			8.499	15520
8.505	390000			8.505	14436
8.511	390000			8.511	16056
8.517	380000			8.516	17614
8.522	380000			8.522	15783
8.528	370000			8.528	14798
8.534	370000			8.534	15068
8.539	360000			8.539	14851
8.545	350000			8.545	15602
8.551	340000			8.551	16481
8.557	340000			8.556	15423
8.562	330000			8.562	16853
8.568	330000			8.568	14096
8.574	320000			8.574	15437
8.579	310000			8.579	15612
8.585	310000			8.585	14562
8.591	300000			8.591	15911
8.597	300000			8.596	14998
8.602	290000			8.602	14874
8.608	290000			8.608	15142
8.614	290000			8.614	15141
8.62	280000			8.619	13250
8.625	270000			8.625	14202
8.631	270000			8.631	13947
8.637	270000			8.637	14260
8.642	260000			8.642	14217
8.648	260000			8.648	16256
8.654	250000			8.654	14281
8.66	250000			8.659	13828
8.665	250000			8.665	13687
8.671	240000			8.671	14904
8.677	240000			8.677	14117
8.682	230000			8.682	13494
8.688	240000			8.688	12947
8.694	230000			8.694	14305
8.7	230000			8.699	14237
8.705	220000			8.705	14466
8.711	220000			8.711	14292
8.717	220000			8.717	13457
8.723	210000			8.722	13740
8.728	210000			8.728	14676
8.734	210000			8.734	13406
8.74	210000			8.74	12485
8.745	210000			8.745	15063
8.751	200000			8.751	13619
8.757	190000			8.757	13568
8.763	200000			8.762	14181
8.768	190000			8.768	12644
8.774	190000			8.774	13492
8.78	190000			8.78	14671
8.785	190000			8.785	13056
8.791	190000			8.791	12818
8.797	180000			8.797	13667
8.803	180000			8.802	13250
8.808	180000			8.808	14542
8.814	180000			8.814	13541
8.82	180000			8.82	13506
8.825	180000			8.825	13845
8.831	180000			8.831	12908
8.837	170000			8.837	12716
8.843	180000			8.843	13102
8.848	170000			8.848	12348
8.854	170000			8.854	13030
8.86	170000			8.86	13016
8.866	170000			8.865	13064
8.871	170000			8.871	13364
8.877	160000			8.877	12702
8.883	170000			8.883	12465
8.888	160000			8.888	13723
8.894	160000			8.894	14133
8.9	160000			8.9	14392
8.906	160000			8.905	13878
8.911	160000			8.911	13458
8.917	150000			8.917	14210
8.923	150000			8.923	13188
8.928	150000			8.928	13507
8.934	150000			8.934	12634
8.94	150000			8.94	11932
8.946	150000			8.946	11686
8.951	150000			8.951	12804
8.957	150000			8.957	12516
8.963	150000			8.963	11047
8.969	140000			8.968	12137
8.974	140000			8.974	11857
8.98	140000			8.98	12170
8.986	140000			8.986	12247
8.991	140000			8.991	13012
8.997	140000			8.997	11407
9.003	140000			9.003	12342
9.009	130000			9.008	11529
9.014	140000			9.014	12104
9.02	130000			9.02	11366
9.026	130000			9.026	11960
9.032	130000			9.031	11397
9.037	130000			9.037	11378
9.043	130000			9.043	12055
9.049	130000			9.049	12716
9.054	130000			9.054	12000
9.06	130000			9.06	11332
9.066	120000			9.066	11376
9.072	120000			9.071	11554
9.077	120000			9.077	12508
9.083	120000			9.083	11252
9.089	120000			9.089	12831
9.094	120000			9.094	10750
9.1	120000			9.1	11867
9.106	120000			9.106	11190
9.112	120000			9.111	12947
9.117	120000			9.117	12234
9.123	120000			9.123	11384
9.129	110000			9.129	11371
9.134	110000			9.134	12065
9.14	110000			9.14	12464
9.146	110000			9.146	11317
9.152	110000			9.152	10778
9.157	110000			9.157	11278
9.163	110000			9.163	9890
9.169	110000			9.169	11542
9.175	110000			9.174	11253
9.18	100000			9.18	12503
9.186	100000			9.186	11261
9.192	100000			9.192	10447
9.197	100000			9.197	11791
9.203	100000			9.203	11664
9.209	100000			9.209	11858
9.215	95000			9.214	10958
9.22	98000			9.22	10684
9.226	96000			9.226	11759
9.232	97000			9.232	12021
9.237	95000			9.237	10477
9.243	95000			9.243	11465
9.249	93000			9.249	10449
9.255	93000			9.255	12672
9.26	92000			9.26	12592
9.266	91000			9.266	11469
9.272	88000			9.272	11018
9.278	86000			9.277	11399
9.283	88000			9.283	10315
9.289	90000			9.289	10595
9.295	88000			9.295	11810
9.3	83000			9.3	10827
9.306	85000			9.306	11440
9.312	86000			9.312	10833
9.318	84000			9.317	11179
9.323	86000			9.323	13091
9.329	84000			9.329	11557
9.335	85000			9.335	11214
9.34	82000			9.34	11626
9.346	82000			9.346	10703
9.352	81000			9.352	11122
9.358	81000			9.357	10980
9.363	84000			9.363	10911
9.369	82000			9.369	11071
9.375	81000			9.375	11170
9.381	84000			9.38	10513
9.386	86000			9.386	10523
9.392	86000			9.392	12543
9.398	84000			9.398	11283
9.403	86000			9.403	10689
9.409	88000			9.409	9872
9.415	88000			9.415	10381
9.421	89000			9.42	11714
9.426	89000			9.426	11272
9.432	93000			9.432	10516
9.438	92000			9.438	11863
9.443	91000			9.443	11540
9.449	94000			9.449	10771
9.455	99000			9.455	10003
9.461	96000			9.46	10861
9.466	96000			9.466	11143
9.472	93000			9.472	11161
9.478	97000			9.478	10044
9.484	100000			9.483	11104
9.489	97000			9.489	11753
9.495	99000			9.495	11456
9.501	99000			9.501	11440
9.506	98000			9.506	10788
9.512	100000			9.512	10767
9.518	100000			9.518	9990
9.524	99000			9.523	10766
9.529	97000			9.529	10441
9.535	100000			9.535	11426
9.541	100000			9.541	11160
9.546	99000			9.546	10175
9.552	99000			9.552	10860
9.558	99000			9.558	11177
9.564	97000			9.563	9947
9.569	100000			9.569	10506
9.575	98000			9.575	10299
9.581	97000			9.581	10539
9.587	94000			9.586	10798
9.592	97000			9.592	10963
9.598	92000			9.598	12315
9.604	92000			9.604	10515
9.609	94000			9.609	9685
9.615	92000			9.615	11096
9.621	90000			9.621	10413
9.627	90000			9.626	9787
9.632	90000			9.632	10682
9.638	89000			9.638	11385
9.644	87000			9.644	11364
9.649	87000			9.649	11343
9.655	85000			9.655	10487
9.661	87000			9.661	10751
9.667	85000			9.666	11593
9.672	85000			9.672	11495
9.678	86000			9.678	10568
9.684	84000			9.684	11734
9.69	85000			9.689	10546
9.695	81000			9.695	11240
9.701	81000			9.701	10799
9.707	81000			9.707	11224
9.712	83000			9.712	10695
9.718	83000			9.718	11394
9.724	82000			9.724	11732
9.73	79000			9.729	11182
9.735	82000			9.735	10951
9.741	81000			9.741	10547
9.747	80000			9.747	11420
9.752	80000			9.752	10689
9.758	83000			9.758	11201
9.764	79000			9.764	9693
9.77	80000			9.769	10717
9.775	81000			9.775	11091
9.781	77000			9.781	10457
9.787	79000			9.787	11075
9.793	76000			9.792	10719
9.798	75000			9.798	11221
9.804	75000			9.804	12275
9.81	73000			9.81	10594
9.815	76000			9.815	10863
9.821	72000			9.821	11613
9.827	71000			9.827	11654
9.833	75000			9.832	12849
9.838	73000			9.838	12178
9.844	71000			9.844	10329
9.85	72000			9.85	11535
9.855	67000			9.855	10909
9.861	68000			9.861	9832
9.867	69000			9.867	10986
9.873	68000			9.872	11128
9.878	68000			9.878	11810
9.884	67000			9.884	11366
9.89	65000			9.89	12054
9.896	67000			9.895	10267
9.901	68000			9.901	11040
9.907	67000			9.907	11742
9.913	66000			9.913	11387
9.918	65000			9.918	11270
9.924	66000			9.924	10969
9.93	63000			9.93	10484
9.936	65000			9.935	10805
9.941	63000			9.941	11395
9.947	61000			9.947	12596
9.953	63000			9.953	11174
9.958	61000			9.958	11491
9.964	61000			9.964	11066
9.97	59000			9.97	12006
9.976	59000			9.975	12227
9.981	58000			9.981	12823
9.987	59000			9.987	12098
9.993	59000			9.993	11418
9.999	57000			9.998	10701
10.004	60000			10.004	10326
10.01	58000			10.01	12122
10.016	58000			10.016	11258
10.021	58000			10.021	12244
10.027	57000			10.027	12917
10.033	58000			10.033	13084
10.039	57000			10.038	12860
10.044	57000			10.044	13250
10.05	54000			10.05	12769
10.056	55000			10.056	12439
10.061	56000			10.061	12919
10.067	54000			10.067	12760
10.073	55000			10.073	12929
10.079	55000			10.078	15505
10.084	55000			10.084	12460
10.09	54000			10.09	15006
10.096	53000			10.096	13717
10.102	52000			10.101	14749
10.107	55000			10.107	16779
10.113	53000			10.113	15498
10.119	53000			10.119	16321
10.124	50000			10.124	18270
10.13	52000			10.13	17595
10.136	51000			10.136	18936
10.142	52000			10.141	18084
10.147	53000			10.147	19176
10.153	51000			10.153	19523
10.159	53000			10.159	19824
10.164	53000			10.164	21397
10.17	54000			10.17	22355
10.176	57000			10.176	24108
10.182	53000			10.181	22978
10.187	53000			10.187	22514
10.193	51000			10.193	23691
10.199	53000			10.199	23896
10.205	54000			10.204	22675
10.21	52000			10.21	22977
10.216	51000			10.216	23637
10.222	50000			10.222	24465
10.227	50000			10.227	23863
10.233	50000			10.233	23698
10.239	48000			10.239	24007
10.245	47000			10.244	24343
10.25	50000			10.25	23908
10.256	49000			10.256	24224
10.262	49000			10.262	22838
10.267	47000			10.267	25094
10.273	49000			10.273	23976
10.279	47000			10.279	23665
10.285	48000			10.284	23616
10.29	46000			10.29	24139
10.296	46000			10.296	23393
10.302	45000			10.302	24631
10.308	46000			10.307	24313
10.313	45000			10.313	25606
10.319	46000			10.319	25543
10.325	43000			10.325	24773
10.33	43000			10.33	23168
10.336	45000			10.336	23672
10.342	47000			10.342	25437
10.348	44000			10.347	25009
10.353	44000			10.353	26510
10.359	46000			10.359	25617
10.365	45000			10.365	25673
10.37	42000			10.37	25642
10.376	42000			10.376	26122
10.382	45000			10.382	25218
10.388	41000			10.387	26471
10.393	41000			10.393	25074
10.399	42000			10.399	25038
10.405	45000			10.405	26633
10.411	56000			10.41	24008
10.416	130000			10.416	24424
10.422	220000			10.422	25630
10.428	290000			10.428	27206
10.433	330000			10.433	25391
10.439	350000			10.439	24153
10.445	350000			10.445	24846
10.451	370000			10.45	25891
10.456	360000			10.456	25256
10.462	370000			10.462	26966
10.468	370000			10.468	25269
10.473	370000			10.473	26350
10.479	370000			10.479	26189
10.485	370000			10.485	27863
10.491	360000			10.49	25541
10.496	350000			10.496	25787
10.502	350000			10.502	26400
10.508	340000			10.508	25379
10.514	340000			10.513	24649
10.519	330000			10.519	24987
10.525	330000			10.525	25359
10.531	330000			10.531	26927
10.536	320000			10.536	26276
10.542	320000			10.542	26831
10.548	320000			10.548	24614
10.554	310000			10.553	25951
10.559	300000			10.559	26837
10.565	300000			10.565	25744
10.571	300000			10.571	26887
10.576	300000			10.576	26877
10.582	290000			10.582	25639
10.588	280000			10.588	23915
10.594	270000			10.593	25354
10.599	270000			10.599	25749
10.605	270000			10.605	26742
10.611	270000			10.611	25922
10.617	270000			10.616	26422
10.622	260000			10.622	25947
10.628	260000			10.628	26289
10.634	250000			10.634	26170
10.639	250000			10.639	26752
10.645	250000			10.645	25976
10.651	240000			10.651	26578
10.657	240000			10.656	25883
10.662	230000			10.662	26081
10.668	230000			10.668	26304
10.674	230000			10.674	27697
10.679	220000			10.679	26539
10.685	220000			10.685	26278
10.691	220000			10.691	25366
10.697	220000			10.696	24444
10.702	220000			10.702	25595
10.708	210000			10.708	26665
10.714	210000			10.714	25169
10.72	200000			10.719	25930
10.725	200000			10.725	26484
10.731	200000			10.731	26820
10.737	200000			10.737	24624
10.742	200000			10.742	26208
10.748	200000			10.748	26313
10.754	200000			10.754	26352
10.76	190000			10.759	26185
10.765	190000			10.765	26062
10.771	180000			10.771	27588
10.777	180000			10.777	23863
10.782	180000			10.782	25274
10.788	180000			10.788	24393
10.794	180000			10.794	26642
10.8	170000			10.799	26286
10.805	170000			10.805	26133
10.811	170000			10.811	26428
10.817	170000			10.817	25939
10.822	170000			10.822	27968
10.828	160000			10.828	27301
10.834	160000			10.834	25290
10.84	160000			10.84	26002
10.845	160000			10.845	27150
10.851	150000			10.851	27062
10.857	150000			10.857	25823
10.863	150000			10.862	25933
10.868	150000			10.868	25838
10.874	150000			10.874	24854
10.88	150000			10.88	26916
10.885	150000			10.885	25271
10.891	150000			10.891	24452
10.897	140000			10.897	25624
10.903	140000			10.902	26244
10.908	140000			10.908	25586
10.914	140000			10.914	26142
10.92	130000			10.92	25902
10.925	130000			10.925	24780
10.931	130000			10.931	25027
10.937	130000			10.937	26058
10.943	130000			10.943	25721
10.948	130000			10.948	24613
10.954	130000			10.954	25214
10.96	130000			10.96	24554
10.966	120000			10.965	25843
10.971	120000			10.971	26159
10.977	120000			10.977	25059
10.983	120000			10.983	25186
10.988	120000			10.988	24318
10.994	120000			10.994	23816
11	110000			11	25151
11.006	120000			11.005	24815
11.011	120000			11.011	27264
11.017	110000			11.017	24387
11.023	110000			11.023	24385
11.028	110000			11.028	24935
11.034	110000			11.034	23055
11.04	110000			11.04	26170
11.046	110000			11.045	25335
11.051	110000			11.051	23886
11.057	110000			11.057	27543
11.063	100000			11.063	24602
11.069	100000			11.068	26163
11.074	100000			11.074	23738
11.08	100000			11.08	23309
11.086	100000			11.086	23395
11.091	100000			11.091	24899
11.097	98000			11.097	24040
11.103	97000			11.103	25228
11.109	94000			11.108	26085
11.114	92000			11.114	25381
11.12	94000			11.12	25657
11.126	91000			11.126	23779
11.131	90000			11.131	23303
11.137	93000			11.137	25179
11.143	89000			11.143	22519
11.149	87000			11.148	22860
11.154	93000			11.154	22655
11.16	87000			11.16	21509
11.166	86000			11.166	19313
11.172	85000			11.171	19973
11.177	84000			11.177	17893
11.183	85000			11.183	17065
11.189	83000			11.189	19700
11.194	84000			11.194	15609
11.2	86000			11.2	15715
11.206	84000			11.206	16342
11.212	81000			11.211	15225
11.217	81000			11.217	15493
11.223	81000			11.223	15759
11.229	81000			11.229	14902
11.234	79000			11.234	13823
11.24	78000			11.24	15108
11.246	79000			11.246	14965
11.252	78000			11.251	14712
11.257	76000			11.257	15039
11.263	76000			11.263	13097
11.269	78000			11.269	14205
11.275	75000			11.274	13894
11.28	75000			11.28	13254
11.286	74000			11.286	13593
11.292	74000			11.292	12435
11.297	74000			11.297	12371
11.303	74000			11.303	12651
11.309	71000			11.309	12590
11.315	74000			11.314	12246
11.32	72000			11.32	11363
11.326	70000			11.326	12766
11.332	71000			11.332	12943
11.337	71000			11.337	12747
11.343	66000			11.343	12051
11.349	69000			11.349	11531
11.355	69000			11.354	13316
11.36	67000			11.36	12836
11.366	68000			11.366	12629
11.372	68000			11.372	13734
11.378	69000			11.377	11242
11.383	67000			11.383	11344
11.389	66000			11.389	13106
11.395	66000			11.395	13114
11.4	65000			11.4	12106
11.406	65000			11.406	11579
11.412	66000			11.412	11497
11.418	65000			11.417	13506
11.423	61000			11.423	11953
11.429	63000			11.429	13310
11.435	64000			11.435	11529
11.44	63000			11.44	12092
11.446	63000			11.446	13208
11.452	64000			11.452	11349
11.458	63000			11.457	11429
11.463	61000			11.463	11391
11.469	62000			11.469	11536
11.475	63000			11.475	12292
11.481	63000			11.48	12915
11.486	67000			11.486	13273
11.492	67000			11.492	12781
11.498	67000			11.498	12023
11.503	72000			11.503	12233
[truncated: 2,241 more rows]

## Sheet: NIST pin DAF 2
	Path	File	Date Acquired	Sample	Misc
	D:\MassHunter\GCMS\2\murphy partridge\data\VOC profile SP 23\	230616 02 H A D2 Reg P 3.D	45093.6
	INT TIC: 230616 02 H A D2 Reg P 3.D\data.ms
	Fri Aug 23 13:45:50 2024
	Peak	R.T.	Library/ID	Ref	CAS	Qual	Height	Area	Pct Max	Pct Total
	1	5.019	(1R)-2,6,6-Trimethylbicyclo[3.1.1]hept-2-ene	16224	007785-70-8	96	24418239	2299547099	100	51.059
	2	5.394	Tricyclo[2.2.1.0(2,6)]heptane, 1,3,3-trimethyl-	16250	000488-97-1	91	1934589	206633102	8.99	4.588
	3	6.198	Bicyclo[3.1.0]hexane, 4-methylene-1-(1-methylethyl)-	16270	003387-41-5	94	1329802	105800455	4.6	2.349
	4	6.825	Cyclotetrasiloxane, octamethyl-	155951	000556-67-2	91	1381746	92451440	4.02	2.053
	5	7.919	D-Limonene	16046	005989-27-5	99	11575394	981170923	42.67	21.786
	6	12.665	Cyclopentasiloxane, decamethyl-	220035	000541-02-6	94	5936930	274321587	11.93	6.091
	7	14.742	Bicyclo[3.1.1]hept-3-en-2-one, 4,6,6-trimethyl-, (1S)-	24595	001196-01-6	98	2661853	286359428	12.45	6.358
	8	17.228	Cyclohexasiloxane, dodecamethyl-	254924	000540-97-6	91	9199689	184589279	8.03	4.099
	9	19.405	Cycloheptasiloxane, tetradecamethyl-	268387	000107-50-6	93	4498420	72822615	3.17	1.617
